# Supplementary material for: Physiological and Transcriptomic Evaluation of Drought Tolerance in Alfalfa (Medicago sativa L.) and Identification of Resilient Germplasm
Source: Plants (Basel). 2026 Jun 3;15(11):1737. doi: 10.3390/plants15111737 (PMC13258954; doi:10.3390/plants15111737)
Supplement: Supplementary file 1 [file plants-15-01737-s001.zip › Supplementary Table 1.xlsx]

## Sheet: D
Supplementary Table S1. Statistics of RNA-seq information
Sample	Raw_reads	Clean_reads	Clean_bases	Error(%)	Q20(%)	Q30(%)	GC(%)	Clean reads (%)	Low quality	Low quality	N reads	N reads
CK1	45013854	44677628	6.7	0.04	97.88	94.27	44.16	99.25	316406	0.7	19820	0.04
CK2	47375690	47112542	7.06	0.04	98.11	94.78	43.36	99.44	2141964	0.51	21181	0.04
CK3	51949840	51593288	7.73	0.04	97.95	94.43	43.29	99.31	334214	0.64	22338	0.04
D1	60771472	60431312	9.04	0.04	98.41	95.62	44.74	99.44	311094	0.51	29066	0.05
D2	53314678	52912780	7.93	0.04	98.09	94.76	47.72	99.25	378004	0.71	23894	0.04
D3	53193310	52895538	7.8	0.04	98.6	96.12	46.82	99.44	271852	0.51	25920	0.05
