# Supplementary material for: Physiological and Transcriptomic Evaluation of Drought Tolerance in Alfalfa (Medicago sativa L.) and Identification of Resilient Germplasm
Source: Plants (Basel). 2026 Jun 3;15(11):1737. doi: 10.3390/plants15111737 (PMC13258954; doi:10.3390/plants15111737)
Supplement: Supplementary file 1 [file plants-15-01737-s001.zip › Supplementary Table 2.xlsx]

## Sheet: Sheet 1
Supplementary Table S2. The DEGs list between CK and DS.
gene_id	D_readcount	CK_readcount	log2FoldChange	pvalue	padj	D1	D2	D3	CK1	CK2	CK3	symbol	description
MS.gene60716	1795.63	10.52	7.4087	4.8207e-15	4.068e-10	202.283	103.079	203.018	1.10147	2.2487	3.02843	KEH43645.1	ribosomal protein S13P/S18e [Medicago truncatula]
MS.gene34133	326.14	2.95	6.8042	1.666e-12	7.0296e-08	47.3839	51.4151	21.4613	0.813341	0.290584	0.680596	AFK38619.1	unknown [Medicago truncatula]
MS.gene89846	660.06	8.12	6.34	3.3376e-11	8.1419e-07	48.6349	12.7654	19.325	0.362029	0.862284	0.656374	XP_003593822.2	U-box domain-containing protein 17 [Medicago truncatula]|AES64073.2 plant U-box protein [Medicago truncatula]|RHN72141.1 putative aminoacyltransferase, E1 ubiquitin-activating enzyme [Medicago truncatula]
MS.gene007882	8152.7	128.37	5.9888	3.8593e-11	8.1419e-07	4886.11	1429.64	756.419	44.0119	87.3568	52.8823	MS.gene007882	-
MS.gene039249	373.74	1	8.5786	2.468e-10	3.91e-06	2.79541	0.679628	5.45136	0.0313679	0	0.0262484	XP_024633255.1	probable disease resistance protein At4g27220 [Medicago truncatula]|XP_024633256.1 probable disease resistance protein At4g27220 [Medicago truncatula]
MS.gene63497	390.84	2.48	7.2791	2.78e-10	3.91e-06	14.621	19.14	22.1871	0.154822	0	0.582993	XP_024635975.1	uncharacterized protein DDB_G0290685-like [Medicago truncatula]
MS.gene07763	684.44	6.82	6.6579	5.9845e-10	6.4031e-06	40.5612	35.5925	99.4503	2.24699	0.430064	1.34304	XP_013444327.1	NDR1/HIN1-like protein 2 [Medicago truncatula]|AFK36335.1 unknown [Medicago truncatula]|KEH18354.1 chaperonin CPN60-like protein [Medicago truncatula]|RHN39276.1 putative Late embryogenesis abundant protein, LEA-14 [Medicago truncatula]
MS.gene37223	1389.95	4.07	8.4158	6.0702e-10	6.4031e-06	138.295	0.19177	57.9807	0.37617	0.403185	0.377731	GAU50857.1	hypothetical protein TSUD_184620 [Trifolium subterraneum]
MS.gene024807	4.32	663.08	-7.2602	8.7019e-10	6.837e-06	0.589362	0.564721	0.268777	149.471	7.38761	209.984	AFK46541.1	unknown [Medicago truncatula]
MS.gene060410	344.44	0.42	9.5588	9.7224e-10	6.837e-06	52.7576	13.5811	92.1102	0	0	0.495384	XP_003594942.1	G-type lectin S-receptor-like serine/threonine-protein kinase At5g24080 [Medicago truncatula]|ABN05838.1 Protein kinase [Medicago truncatula]|AES65193.1 malectin/receptor-like kinase family protein [Medicago truncatula]
MS.gene062794	7.72	559.6	-6.1665	9.0718e-10	6.837e-06	0.12061	0.751189	0.082506	40.1702	15.4289	39.1152	RHN79088.1	putative calcium-transporting ATPase [Medicago truncatula]
MS.gene51941	164.84	0	10.276	8.6114e-10	6.837e-06	1.23054	0.830724	3.27145	0	0	0	RHN51749.1	putative succinate dehydrogenase (quinone) [Medicago truncatula]
MS.gene86224	0	156.66	-9.3591	1.4054e-09	8.4712e-06	0	0	0	51.1592	72.3046	55.4005	KYP39749.1	hypothetical protein KK1_038941 [Cajanus cajan]
MS.gene80586	316.24	5.94	5.7315	1.3169e-09	8.4712e-06	13.2847	15.1041	16.2764	0.447212	0.798881	0.436593	XP_003609079.1	peptidyl-prolyl cis-trans isomerase CYP26-2, chloroplastic [Medicago truncatula]|AES91276.1 peptidyl-prolyl cis-trans isomerase [Medicago truncatula]|RHN63813.1 putative peptidylprolyl isomerase [Medicago truncatula]
MS.gene25255	1985.01	24.17	6.3546	2.9924e-09	1.5591e-05	75.311	127.191	79.7579	0.548716	0.367576	5.56731	ABF18679.1	cysteine protease [Medicago sativa]
MS.gene38544	242.95	0.29	9.8764	3.2003e-09	1.5591e-05	6.59416	0.727305	6.94481	0.0356665	0	0	XP_024632737.1	uncharacterized protein LOC112419358 [Medicago truncatula]
MS.gene31046	380.35	10.25	5.2216	2.8603e-09	1.5591e-05	9.58511	11.326	5.88063	0.581675	0.375224	0.270411	XP_003602469.2	protein ACTIVITY OF BC1 COMPLEX KINASE 8, chloroplastic [Medicago truncatula]|XP_024635617.1 protein ACTIVITY OF BC1 COMPLEX KINASE 8, chloroplastic [Medicago truncatula]|AES72720.2 ABC transporter-like protein [Medicago truncatula]|RHN69838.1 putative cadmium-transporting ATPase [Medicago truncatula]
MS.gene007509	263.36	2.32	6.8633	3.3256e-09	1.5591e-05	42.0523	4.77559	7.24496	0.468383	0.16734	0.156775	XP_003625615.2	fasciclin-like arabinogalactan protein 11 [Medicago truncatula]|AFK36413.1 unknown [Medicago truncatula]|AES81833.2 fasciclin-like arabinogalactan protein [Medicago truncatula]
MS.gene067446	63.2	0	22.9259	4.484e-09	1.791e-05	0	0	4.07091	0	0	0	AES98975.1	transmembrane protein, putative [Medicago truncatula]
MS.gene048258	63.2	0	22.9259	4.484e-09	1.791e-05	0	0	15.5936	0	0	0	GAU38991.1	hypothetical protein TSUD_378670 [Trifolium subterraneum]
MS.gene063118	64.71	0	22.9632	4.2318e-09	1.791e-05	0	0	4.00821	0	0	0	XP_003604013.1	tRNA-dihydrouridine(47) synthase [NAD(P)(+)]-like [Medicago truncatula]|AES74264.1 tRNA-dihydrouridine synthase [Medicago truncatula]|RHN71353.1 putative tRNA-dihydrouridine(47) synthase (NAD(P)(+)) transcription factor C3H family [Medicago truncatula]
MS.gene003661	61.7	0	22.8999	4.6693e-09	1.791e-05	0	0	3.35746	0	0	0	XP_003607029.1	protein DETOXIFICATION 46, chloroplastic [Medicago truncatula]|AES89226.1 MATE efflux family protein [Medicago truncatula]|RHN61356.1 putative multi antimicrobial extrusion protein [Medicago truncatula]
MS.gene055616	42.89	0	22.4007	1.0072e-08	3.3933e-05	0	0	7.06757	0	0	0	XP_013467691.1	homeobox-leucine zipper protein HOX11 [Medicago truncatula]|KEH41728.1 homeobox associated leucine zipper protein [Medicago truncatula]|RHN79284.1 putative transcription factor Homobox-WOX family [Medicago truncatula]
MS.gene56656	44.39	0	22.4489	9.3577e-09	3.3933e-05	0	0	7.83282	0	0	0	PNX81242.1	DNA-damage-repair/toleration protein DRT111 chloroplastic-like protein [Trifolium pratense]
MS.gene33436	41.38	0	22.3525	1.084e-08	3.3933e-05	0	0	2.68927	0	0	0	XP_003604540.2	disease resistance-like protein DSC1 isoform X1 [Medicago truncatula]|AES86737.2 disease resistance protein (TIR-NBS-LRR class), putative [Medicago truncatula]
MS.gene022320	195.74	0.46	8.6989	1.0796e-08	3.3933e-05	17.6917	5.76369	20.5741	0	0.237605	0	RHN69318.1	putative D-cysteine desulfhydrase [Medicago truncatula]
MS.gene95612	42.14	0	22.3512	1.0857e-08	3.3933e-05	0	0	13.05	0	0	0	ABD32816.1	hypothetical protein MtrDRAFT_AC150440g1v2 [Medicago truncatula]
MS.gene75099	280.61	1.73	7.4264	1.241e-08	3.74e-05	13.3528	13.7423	19.7909	0.55772	0	0	XP_024641247.1	uncharacterized protein LOC11431708 [Medicago truncatula]
MS.gene016129	300.33	3.21	6.5325	1.3928e-08	3.7914e-05	11.2689	3.02923	21.138	0.153343	0.410889	0.384948	XP_013465853.1	E3 ubiquitin-protein ligase AIP2 [Medicago truncatula]|AFK41178.1 unknown [Medicago truncatula]|KEH39889.1 RING-finger ubiquitin ligase [Medicago truncatula]|RHN77053.1 putative aminoacyltransferase, E1 ubiquitin-activating enzyme [Medicago truncatula]
MS.gene011057	134.28	0	9.9788	1.3046e-08	3.7914e-05	0.970364	1.64502	8.01664	0	0	0	XP_006575001.3	putative nuclease HARBI1 [Glycine max]
MS.gene42963	107.28	0	9.6545	1.3797e-08	3.7914e-05	1.67435	0.902447	3.93724	0	0	0	XP_024630853.1	uncharacterized protein LOC112418638 [Medicago truncatula]
MS.gene070827	35.36	0	22.1425	1.4912e-08	3.9325e-05	0	0	3.27883	0	0	0	XP_003607408.1	probable methionine--tRNA ligase [Medicago truncatula]|AES89605.1 methionine-tRNA ligase, putative [Medicago truncatula]|RHN61713.1 putative methionine--tRNA ligase [Medicago truncatula]
MS.gene97381	7269.78	220.28	5.0448	1.9368e-08	4.9527e-05	1013.99	958.719	933.019	85.4863	23.1433	57.1931	XP_003598580.1	early nodulin-12A [Medicago truncatula]|AES68831.1 transmembrane protein, putative [Medicago truncatula]|RHN65726.1 hypothetical protein MtrunA17_Chr3g0083071 [Medicago truncatula]
MS.gene062976	194.04	0.46	8.6878	2.088e-08	5.1824e-05	13.3138	2.30949	12.7977	0	0.154145	0	KEH29826.1	hypothetical protein MTR_4g052440 [Medicago truncatula]
MS.gene016186	848.34	7	6.9212	2.5177e-08	6.0704e-05	20.6765	8.128	150.291	1.27549	2.27849	0.667074	AES59222.1	glutaredoxin-like protein, putative [Medicago truncatula]|RHN77109.1 putative glutathione dehydrogenase (ascorbate) [Medicago truncatula]
MS.gene51262	1.81	168.46	-6.6322	3.1268e-08	7.3295e-05	0.0411594	0.157754	0.0563119	12.5635	6.90977	19.9903	XP_003598604.2	ankyrin repeat-containing protein BDA1 isoform X1 [Medicago truncatula]|AES68855.2 ankyrin repeat protein [Medicago truncatula]|RHN65748.1 putative ankyrin repeat-containing domain, PGG domain-containing protein [Medicago truncatula]
MS.gene41629	229.11	2.57	6.4364	3.3193e-08	7.5703e-05	7.38515	4.86855	6.83026	0	0.0793477	0.371691	KEH35681.1	Calnexin 2 [Medicago truncatula]
MS.gene025940	3332.91	115.06	4.8559	4.2495e-08	9.437e-05	314.592	227.056	347.432	17.8008	15.6387	30.4016	KJB24600.1	hypothetical protein B456_004G153300 [Gossypium raimondii]
MS.gene07837	860.02	20.78	5.3738	4.9745e-08	0.00010764	16.7848	5.96716	18.2755	0.997349	0.742343	0.394103	XP_003627185.1	linoleate 9S-lipoxygenase [Medicago truncatula]|AET01661.1 seed linoleate 9S-lipoxygenase [Medicago truncatula]|RHN39358.1 Linoleate 9S-lipoxygenase [Medicago truncatula]
MS.gene069846	103.59	0.21	8.6479	6.7106e-08	0.00013812	16.3812	4.96606	7.47061	0	0	0.116449	XP_013448456.1	eukaryotic translation initiation factor 4G isoform X2 [Medicago truncatula]|KEH22483.1 eukaryotic translation initiation factor 4G-like protein [Medicago truncatula]|RHN45616.1 putative initiation factor eIF-4 gamma, MA3 [Medicago truncatula]
MS.gene49031	59.15	0	8.803	6.615e-08	0.00013812	1.74474	1.81279	0.718994	0	0	0	XP_024637520.1	5&apos;-3&apos; exoribonuclease 3-like [Medicago truncatula]|RHN60881.1 putative transcription factor interactor and regulator CCHC(Zn) family [Medicago truncatula]
MS.gene48710	2426.43	30.94	6.2928	7.3414e-08	0.00014494	66.6291	35.6372	321.621	5.39177	1.23196	7.97431	XP_013446743.1	chloroplast sensor kinase, chloroplastic [Medicago truncatula]|KEH20770.1 sensor kinase [Medicago truncatula]|RHN42867.1 putative histidine kinase-like ATPase domain-containing protein [Medicago truncatula]
MS.gene22103	0.39	166.1	-8.4627	7.7292e-08	0.00014494	0	0.0572447	0	12.3519	2.32684	13.1172	GAU39464.1	hypothetical protein TSUD_158950 [Trifolium subterraneum]
MS.gene38581	1777.71	21.74	6.3504	7.6306e-08	0.00014494	69.1875	10.6517	229.949	1.62163	3.11964	5.74098	XP_004501685.1	blue copper protein-like [Cicer arietinum]
MS.gene79614	213.42	0.58	8.6802	7.6889e-08	0.00014494	23.5506	0.974069	20.8622	0.254761	0	0	RHN44228.1	putative non-specific serine/threonine protein kinase [Medicago truncatula]
MS.gene044003	251.24	2.85	6.4583	1.0028e-07	0.0001763	4.9795	1.24788	14.5686	0.172786	0.257215	0.192781	RHN77357.1	putative carboxypeptidase D [Medicago truncatula]
MS.gene99379	376.72	0.67	9.0977	9.7632e-08	0.0001763	0	20.9884	4.2985	0	0.047679	0.0223344	XP_003617098.2	protein argonaute 4 [Medicago truncatula]|AET00057.2 eukaryotic translation initiation factor 2c, putative [Medicago truncatula]|RHN57461.1 putative post-transcriptional gene silencing PAZ-Argonaute family protein [Medicago truncatula]
MS.gene99312	209.25	4.46	5.5439	1.0005e-07	0.0001763	2.25098	1.27557	3.01343	0.090986	0.0650135	0.152272	PNY05989.1	protein furry-like, partial [Trifolium pratense]
MS.gene30001	12.87	791.12	-5.9542	1.4982e-07	0.00025802	0.299738	0.526544	0.239216	11.0422	4.46167	100.54	KEH22226.1	beta-amyrin synthase [Medicago truncatula]
MS.gene34588	350.81	6.22	5.8037	1.802e-07	0.00030413	50.556	6.69451	34.3848	0.291817	1.1729	2.07561	GAU15352.1	hypothetical protein TSUD_04210 [Trifolium subterraneum]
MS.gene048224	314.36	2.5	6.9536	1.8889e-07	0.00031134	9.83917	7.88506	17.7446	0	0.660713	0	XP_024626767.1	uncharacterized protein LOC112416680 [Medicago truncatula]
MS.gene021199	239.23	1.9	6.9264	1.9185e-07	0.00031134	21.0877	10.2901	28.1831	0	0	1.10555	XP_013463822.1	uncharacterized protein LOC25488301 [Medicago truncatula]|KEH37857.1 replication factor-A carboxy-terminal domain protein [Medicago truncatula]
MS.gene036996	0	74.93	-8.2953	2.2873e-07	0.00035965	0	0	0	5.23944	5.33138	8.32464	AES65186.1	malectin/receptor-like kinase family protein [Medicago truncatula]
MS.gene064341	1170.54	19.87	5.8798	2.3014e-07	0.00035965	36.25	8.76662	126.311	2.39707	3.25806	2.18026	XP_024635459.1	ethylene-responsive transcription factor 3-like [Medicago truncatula]|KEH33908.1 ethylene response factor [Medicago truncatula]|RHN67173.1 putative transcription factor AP2-EREBP family [Medicago truncatula]
MS.gene050444	14.94	367.82	-4.5941	2.7543e-07	0.00041903	1.82774	1.82138	0.400098	57.6039	35.4459	58.6891	XP_003625999.1	nifU-like protein 1, chloroplastic [Medicago truncatula]|AES82217.1 nitrogen fixation protein NifU [Medicago truncatula]|AFK46895.1 unknown [Medicago truncatula]|RHN49041.1 putative NIF system FeS cluster assembly, NifU [Medicago truncatula]
MS.gene83196	0	96.39	-8.6592	2.7807e-07	0.00041903	0	0	0	1.81878	2.35125	13.8176	XP_013451084.1	polygalacturonase QRT3 [Medicago truncatula]|KEH25124.1 polygalacturonase QRT3-like protein [Medicago truncatula]|RHN50237.1 putative polygalacturonase [Medicago truncatula]
MS.gene46165	112.68	0.5	7.8575	3.0546e-07	0.00045223	13.6564	2.93295	16.2679	0.177021	0	0.14813	MS.gene46165	-
MS.gene44607	457.89	4.47	6.6645	3.3384e-07	0.00048571	13.1576	3.34173	58.2335	0.357548	0.106452	1.59569	XP_013453731.1	uncharacterized protein LOC11408038 isoform X2 [Medicago truncatula]|KEH27762.1 hypothetical protein MTR_5g034570 [Medicago truncatula]
MS.gene75379	154.3	3.65	5.3822	3.5601e-07	0.00050919	11.1341	9.52237	16.7437	0.276723	0.865072	0.810456	XP_013454666.1	uncharacterized protein LOC25491320 [Medicago truncatula]|KEH28697.1 lactoylglutathione lyase/glyoxalase I family protein [Medicago truncatula]|RHN58547.1 putative glyoxalase/Bleomycin resistance protein/Dihydroxybiphenyl dioxygenase [Medicago truncatula]
MS.gene34691	86.75	0.58	7.4096	3.6944e-07	0.00051108	2.05325	3.93481	0.956304	0.0656887	0	0	PNY10018.1	cullin-3a-like protein [Trifolium pratense]
MS.gene012368	3.78	147.69	-5.3214	3.6633e-07	0.00051108	0.0609943	0.0876662	0.0417245	2.20113	6.38953	4.45123	PNY17729.1	retrotransposon-related protein [Trifolium pratense]
MS.gene54190	1015.16	21.23	5.5856	3.7628e-07	0.00051215	43.6501	54.167	123.233	7.66631	1.32143	1.238	AES94354.2	jasmonate zim-domain protein [Medicago truncatula]
MS.gene54799	48.95	0	8.5316	3.8728e-07	0.00051564	3.33879	9.743	1.45344	0	0	0	GAU12760.1	hypothetical protein TSUD_122530 [Trifolium subterraneum]
MS.gene36061	204997	5128.27	5.321	3.9107e-07	0.00051564	23360.1	11798.2	77279.3	2246.11	2906.63	2145.51	MS.gene36061	-
MS.gene033157	60.1	0	8.8157	4.1098e-07	0.00052547	3.45778	1.44053	5.96484	0	0	0	XP_003609006.1	mitochondrial outer membrane protein porin 1 [Medicago truncatula]|AES91203.1 porin/voltage-dependent anion-selective channel protein [Medicago truncatula]|AFK46974.1 unknown [Medicago truncatula]|RHN63610.1 putative Porin domain-containing protein [Medicago truncatula]
MS.gene85097	895.58	27.8	5.0092	4.0923e-07	0.00052547	58.2326	15.0007	62.1463	3.29915	2.22996	3.80529	RHN66402.1	putative Seed maturation protein [Medicago truncatula]
MS.gene030362	5.01	334.79	-6.0142	4.2552e-07	0.00053595	0.0209843	0.482566	0	9.97073	8.28564	22.0995	XP_013447071.1	general transcription and DNA repair factor IIH helicase subunit XPB1 isoform X1 [Medicago truncatula]|KEH21098.1 DNA repair helicase XPB1 [Medicago truncatula]|RHN43383.1 putative DNA helicase chromatin remodeling SNF2 family [Medicago truncatula]
MS.gene036887	112.97	0.42	7.9477	4.3602e-07	0.00054109	8.35357	3.00162	12.6194	0	0	0.218974	XP_009393618.1	PREDICTED: potassium channel AKT1-like [Musa acuminata subsp. malaccensis]
MS.gene24470	206.25	2.92	6.1713	4.4928e-07	0.00054162	5.10337	1.51107	5.12423	0.230539	0.117665	0	XP_003589080.2	beta-galactosidase [Medicago truncatula]|AES59331.2 beta-like galactosidase [Medicago truncatula]|RHN77234.1 putative beta-galactosidase [Medicago truncatula]
MS.gene018075	0	89.16	-8.5446	4.4542e-07	0.00054162	0	0	0	5.8628	1.13644	0.981186	RHN48058.1	putative RNA recognition motif domain, nucleotide-binding alpha-beta plait domain-containing protein [Medicago truncatula]
MS.gene02255	880.05	24.15	5.1884	4.64e-07	0.00054383	82.2565	19.177	112.265	5.71779	4.43504	3.39958	RHN71757.1	putative reverse transcriptase, RNA-dependent DNA polymerase [Medicago truncatula]
MS.gene023099	1345.01	70.83	4.247	4.589e-07	0.00054383	41.9639	35.2247	36.733	4.12837	3.41567	4.0364	XP_003622696.1	pectinesterase [Medicago truncatula]|AES78914.1 pectinesterase/pectinesterase inhibitor [Medicago truncatula]|RHN45665.1 putative pectinesterase [Medicago truncatula]
MS.gene39773	1.58	194.92	-6.8862	5.2931e-07	0.00058962	0	0.488975	0	13.9078	7.45331	50.645	XP_003631127.2	ERAD-associated E3 ubiquitin-protein ligase component HRD3A [Medicago truncatula]|AET05603.2 Sel1 repeat protein [Medicago truncatula]|RHN43929.1 putative tetratricopeptide-like helical domain-containing protein [Medicago truncatula]
MS.gene034791	96.52	0.67	7.1156	5.1749e-07	0.00058962	2.7638	0.639233	2.57518	0	0.0639977	0.0299786	XP_024626091.1	zinc finger BED domain-containing protein RICESLEEPER 2-like isoform X1 [Medicago truncatula]|XP_024626092.1 zinc finger BED domain-containing protein RICESLEEPER 2-like isoform X1 [Medicago truncatula]
MS.gene47907	213.16	7.11	4.8918	5.1103e-07	0.00058962	16.1621	31.9858	9.29944	0.340682	0.710012	2.09058	AFK42101.1	unknown [Medicago truncatula]
MS.gene87322	2.53	149.09	-6.2027	5.3801e-07	0.00058962	0.0462746	0	0.189931	9.18464	16.6557	13.7992	XP_018459315.1	PREDICTED: uncharacterized protein LOC108830220 [Raphanus sativus]
MS.gene020626	75.58	0	9.1592	5.3784e-07	0.00058962	1.61727	17.2528	0.147511	0	0	0	XP_013450023.1	tryptophan synthase alpha chain [Medicago truncatula]|XP_024627217.1 tryptophan synthase alpha chain [Medicago truncatula]|KEH24051.1 indole-3-glycerol phosphate lyase IGL1 [Medicago truncatula]|RHN48544.1 putative lyase [Medicago truncatula]
MS.gene014869	54	0	8.6721	6.123e-07	0.00066244	2.63792	0.35167	0.815958	0	0	0	RHN71658.1	putative RNA-directed DNA polymerase [Medicago truncatula]
MS.gene99779	0	64.42	-8.0774	6.7129e-07	0.00069592	0	0	0	4.58928	4.97262	8.93962	AFK43921.1	unknown [Medicago truncatula]
MS.gene94211	558.48	10.72	5.7065	6.5852e-07	0.00069592	16.3501	5.41468	28.1419	0.906349	1.26489	0.094803	XP_003616693.2	protein trichome birefringence-like 33 [Medicago truncatula]|AES99651.2 trichome birefringence-like protein [Medicago truncatula]|RHN57181.1 putative PMR5 domain, PC-Esterase, protein trichome birefringence-like 32/46 [Medicago truncatula]
MS.gene56215	0	72.95	-8.2559	6.7624e-07	0.00069592	0	0	0	4.70608	1.0769	4.78418	XP_013458811.1	ceramide kinase isoform X2 [Medicago truncatula]|KEH32843.1 ceramide kinase-like protein [Medicago truncatula]
MS.gene056121	47.06	0	8.4793	6.6253e-07	0.00069592	1.25741	0.550783	0.196607	0	0	0	KEH22453.1	SNF2 family amino-terminal protein [Medicago truncatula]|RHN45587.1 putative DNA helicase chromatin remodeling SNF2 family [Medicago truncatula]
MS.gene026063	0	108.21	-8.826	7.0858e-07	0.00072042	0	0	0	1.2539	0.246391	9.06553	AES82609.2	5&apos;-3&apos; exoribonuclease [Medicago truncatula]
MS.gene069828	9.66	248.73	-4.6468	7.5071e-07	0.0007453	2.01941	3.04068	0.394691	56.8254	50.3679	98.0058	KEH38846.1	eukaryotic translation initiation factor SUI1 [Medicago truncatula]
MS.gene44705	1432.65	65.7	4.4484	7.4195e-07	0.0007453	103.256	45.7407	28.3451	6.52028	4.87804	2.14514	KEH21750.1	COBRA-like protein 2 precursor [Medicago truncatula]
MS.gene042329	0	108.01	-8.8224	8.4939e-07	0.00079268	0	0	0	13.5516	0.270481	16.6613	RVW62280.1	Phosphatase IMPL1, chloroplastic [Vitis vinifera]
MS.gene31647	2.18	186.09	-6.196	8.5866e-07	0.00079268	0.723661	0	0	13.8737	41.7916	42.2262	KEH30647.1	class II histone deacetylase complex subunit 2 and 3 protein [Medicago truncatula]
MS.gene011196	660.47	26.51	4.6419	8.5305e-07	0.00079268	125.633	35.5925	52.7189	7.22247	5.87755	2.68608	XP_013444327.1	NDR1/HIN1-like protein 2 [Medicago truncatula]|AFK36335.1 unknown [Medicago truncatula]|KEH18354.1 chaperonin CPN60-like protein [Medicago truncatula]|RHN39276.1 putative Late embryogenesis abundant protein, LEA-14 [Medicago truncatula]
MS.gene73320	935.14	35.48	4.7186	8.1145e-07	0.00079268	68.7531	39.8881	111.202	5.23983	5.69203	8.17676	XP_013454869.1	uncharacterized protein LOC25491475 [Medicago truncatula]|KEH28917.1 phosphatidylethanolamine-binding protein [Medicago truncatula]|RHN58901.1 putative phosphatidylethanolamine-binding protein [Medicago truncatula]
MS.gene067778	59.59	0	8.8012	8.1863e-07	0.00079268	0.494028	0.430339	2.0277	0	0	0	AAF00611.1	nod factor binding lectin-nucleotide phosphohydrolase [Medicago sativa]
MS.gene41890	298.61	8.73	5.0929	8.3469e-07	0.00079268	15.0599	16.5568	29.3879	1.31101	0.425806	2.19408	AFK33863.1	unknown [Medicago truncatula]
MS.gene46392	2.39	125.65	-5.5839	8.6419e-07	0.00079268	0.224453	0.573517	0	16.4249	23.1109	13.9325	XP_021813540.1	calcineurin B-like protein 1 isoform X1 [Prunus avium]
MS.gene82713	1.06	120.05	-6.684	9.0748e-07	0.00082343	0.0257412	0.0986598	0	1.66434	9.16134	7.25502	KEH31865.1	microtubule-associated TORTIFOLIA-like protein [Medicago truncatula]
MS.gene27768	146.3	4.17	5.1374	9.2175e-07	0.00082749	5.78824	4.02549	8.04686	0.421135	0.438841	0.234934	XP_024626159.1	signal peptide peptidase-like 4 isoform X3 [Medicago truncatula]|KEH23364.1 signal peptide peptidase-like protein [Medicago truncatula]
MS.gene64968	0	68.49	-8.1654	9.5562e-07	0.00084002	0	0	0	2.80122	7.75617	1.64082	AFK42442.1	unknown [Medicago truncatula]
MS.gene008990	1224.47	59.51	4.3637	9.5192e-07	0.00084002	27.736	23.6024	32.2851	3.70383	2.31573	2.16953	XP_003628820.2	transcription factor MYC2 [Medicago truncatula]|AET03296.2 basic helix loop helix (bHLH) family transcription factor [Medicago truncatula]|RHN41501.1 putative transcription factor bHLH family [Medicago truncatula]
MS.gene63495	133.72	5.41	4.6271	1.0164e-06	0.00088425	4.50438	4.27681	1.14849	0.153932	0.274977	0.206093	RHN68291.1	putative F-box domain, WD40/YVTN repeat-like-containing domain-containing protein [Medicago truncatula]
MS.gene051580	3725.81	83.82	5.4733	1.0274e-06	0.00088471	220.742	73.6899	752.323	14.4055	11.8091	37.1538	XP_003588971.2	LOW QUALITY PROTEIN: glutaredoxin-C6 [Medicago truncatula]
MS.gene010456	185.29	5.28	5.1281	1.1293e-06	0.000953	21.0717	7.27367	1.55188	0.262397	0.410143	0.658713	XP_003611905.2	probable galacturonosyltransferase-like 1 [Medicago truncatula]|AES94863.2 CAZy family GT8 glycosyltransferase [Medicago truncatula]|RHN54145.1 putative polygalacturonate 4-alpha-galacturonosyltransferase [Medicago truncatula]
MS.gene018679	6.84	175.43	-4.6537	1.1185e-06	0.000953	0.281512	0.539485	0.0962872	9.94743	9.83004	15.4966	XP_003521300.1	casein kinase 1-like protein 6 [Glycine max]|KRH67417.1 hypothetical protein GLYMA_03G164700 [Glycine max]
MS.gene009002	149.54	2.48	5.9223	1.1755e-06	0.00096625	9.95642	1.28921	12.8855	0.40462	0.361399	0.169291	XP_003628802.1	pro-resilin [Medicago truncatula]|AET03278.1 hypothetical protein MTR_8g066920 [Medicago truncatula]|RHN41489.1 hypothetical protein MtrunA17_Chr8g0366631 [Medicago truncatula]
MS.gene38580	806.83	19.05	5.3999	1.1941e-06	0.00096625	120.16	16.3842	162.482	2.10363	5.01046	10.1706	XP_004501685.1	blue copper protein-like [Cicer arietinum]
MS.gene52223	0.54	123.33	-7.3791	1.2023e-06	0.00096625	0.0705331	0	0	1.64388	14.9196	8.96347	KYP49814.1	Eukaryotic translation initiation factor 2A [Cajanus cajan]
MS.gene03835	4591.75	191.65	4.5824	1.1921e-06	0.00096625	390.879	266.778	507.233	28.8322	59.2304	16.7679	XP_003606132.1	zinc finger A20 and AN1 domain-containing stress-associated protein 3 [Medicago truncatula]|AES88329.1 zinc finger A20 and AN1 domain stress-associated protein [Medicago truncatula]|RHN60504.1 putative transcription regulator A20-like family [Medicago truncatula]
MS.gene022143	142.82	1.5	6.5221	1.1907e-06	0.00096625	13.129	2.86376	20.1529	0	0.143355	0.805825	XP_003621680.1	chitinase-like protein 1 [Medicago truncatula]|ABN08775.1 Glycoside hydrolase, family 19 [Medicago truncatula]|ACJ84914.1 unknown [Medicago truncatula]|AES77898.1 Nodule Cysteine-Rich (NCR) secreted peptide [Medicago truncatula]|RHN44656.1 putative glycoside hydrolase, family 19, Lysozyme-like domain-containing protein [Medicago truncatula]
MS.gene000036	279.63	3.36	6.3972	1.3334e-06	0.0010615	9.48423	1.56347	20.6496	0.613373	0	0.32079	XP_003599498.1	F-box/kelch-repeat protein At3g06240 isoform X1 [Medicago truncatula]|AES69749.1 galactose oxidase [Medicago truncatula]|RHN66380.1 putative F-box domain, galactose oxidase/kelch, beta-propeller, F-box associated interaction [Medicago truncatula]
MS.gene008819	495.57	12.32	5.3253	1.3832e-06	0.0010808	5.84253	3.23984	18.2998	0.299067	1.03509	0.437948	RHN41687.1	hypothetical protein MtrunA17_Chr8g0368711 [Medicago truncatula]
MS.gene074401	3.08	142.73	-5.6572	1.3721e-06	0.0010808	0	0.739354	0.26392	20.5942	31.8662	26.335	KYP45104.1	Retrovirus-related Pol polyprotein from transposon TNT 1-94, partial [Cajanus cajan]
MS.gene29173	0	63.25	-8.0507	1.4581e-06	0.0011289	0	0	0	3.72991	1.34125	6.52605	AES96084.2	ABC transporter B family protein [Medicago truncatula]
MS.gene38477	0	64.22	-8.0724	1.5996e-06	0.0012271	0	0	0	8.02497	1.96916	11.2904	XP_024635875.1	ABC transporter C family member 3 [Medicago truncatula]|RHN67317.1 putative xenobiotic-transporting ATPase [Medicago truncatula]
MS.gene055960	820.83	35.76	4.5195	1.6224e-06	0.0012334	52.9595	33.5155	83.802	5.18536	5.73419	5.78541	XP_003625315.1	dirigent protein 2 [Medicago truncatula]|AES81533.1 disease resistance response protein [Medicago truncatula]|AFK36157.1 unknown [Medicago truncatula]|RHN48002.1 putative plant disease resistance response protein [Medicago truncatula]
MS.gene011226	0	55.56	-7.864	1.7011e-06	0.0012817	0	0	0	4.56726	4.07939	7.70846	RHN39339.1	putative TIR domain, winged helix-turn-helix DNA-binding domain-containing protein [Medicago truncatula]
MS.gene86630	80.56	0.88	6.4521	1.7714e-06	0.0013229	1.62213	1.26647	3.12346	0	0.0806875	0.0755934	AES97394.2	DUF223 domain protein [Medicago truncatula]
MS.gene050309	154.4	2.91	5.7044	1.7903e-06	0.0013252	10.49	4.33797	8.6866	0	0.74149	0.208403	XP_013450110.1	uncharacterized protein LOC25499396 [Medicago truncatula]|KEH24138.1 hypothetical protein MTR_7g104725 [Medicago truncatula]|RHN48687.1 putative calcium/calmodulin-dependent protein kinase [Medicago truncatula]
MS.gene008453	348.27	10.91	4.9933	2.028e-06	0.0014882	4.28464	4.21354	14.1536	0.466239	0.795013	0.496547	XP_013460474.1	DEAD-box ATP-dependent RNA helicase 20 isoform X1 [Medicago truncatula]|KEH34507.1 DEAD-box ATP-dependent RNA helicase [Medicago truncatula]|RHN67907.1 putative RNA helicase [Medicago truncatula]
MS.gene03620	0	81.34	-8.4133	2.1136e-06	0.0015244	0	0	0	6.30373	13.8962	0.392812	XP_012077350.1	serine/threonine-protein kinase Aurora-1 isoform X1 [Jatropha curcas]
MS.gene020288	2.05	121.86	-6.0995	2.1101e-06	0.0015244	0.101981	0	0.139525	4.6003	8.69716	22.9686	KEH23827.1	heat shock transcription factor A3 [Medicago truncatula]|RHN48120.1 putative transcription factor HSF-type-DNA-binding family [Medicago truncatula]
MS.gene40322	502.92	9.24	5.7573	2.1524e-06	0.0015393	32.4423	4.39377	17.2524	0	1.12905	0.961605	CAA43779.1	aspartate aminotransferase, partial [Medicago sativa]
MS.gene77379	1.42	98.68	-6.2703	2.1841e-06	0.0015488	0.018112	0.0347095	0.0247798	1.98809	1.72707	6.63165	XP_024626403.1	TMV resistance protein N [Medicago truncatula]|KEH23209.1 disease resistance protein (TIR-NBS-LRR class), putative [Medicago truncatula]|RHN46494.1 putative winged helix-turn-helix DNA-binding domain, toll-like receptor [Medicago truncatula]
MS.gene053526	40.5	0	8.2536	2.2104e-06	0.0015544	2.6685	0.752039	1.28855	0	0	0	RZC04001.1	PI-PLC X domain-containing protein, partial [Glycine soja]
MS.gene42796	0	57.75	-7.9202	2.2786e-06	0.0015892	0	0	0	1.58815	1.38626	5.04396	XP_003626871.1	fimbrin-2 [Medicago truncatula]|AET01347.1 actin-binding calponin-like (CH) domain protein [Medicago truncatula]|RHN38945.1 putative calponin domain-containing protein [Medicago truncatula]
MS.gene69800	256.6	5.5	5.5471	2.3569e-06	0.0016302	32.3701	42.9565	0.380963	0.628041	1.02841	0.525538	XP_004487616.1	transcription factor ILR3-like [Cicer arietinum]
MS.gene25060	46.84	0	8.4663	2.399e-06	0.0016459	2.04483	0.156747	0.671428	0	0	0	XP_003627424.1	subtilisin-like protease SBT1.5 [Medicago truncatula]|AET01900.1 subtilisin-like serine protease [Medicago truncatula]
MS.gene05415	1.33	94.41	-5.9743	2.5751e-06	0.0017524	0.105683	0.202529	0	8.58115	5.18064	14.6937	RHN52765.1	putative glycerophosphodiester phosphodiesterase, protein kinase RLK-Pelle-LRK10L-2 family [Medicago truncatula]
MS.gene98305	83.56	1.82	5.5724	2.6635e-06	0.0017981	14.978	11.0525	1.53102	0.51774	0.231217	0.10831	XP_013460924.1	protein EXORDIUM [Medicago truncatula]|KEH34958.1 phosphate-responsive 1 family protein [Medicago truncatula]|RHN68634.1 putative phosphate-induced protein [Medicago truncatula]
MS.gene77187	0.94	85.64	-6.2704	2.7503e-06	0.001842	0.0706888	0.0677333	0	3.77333	5.83862	7.827	XP_003595827.1	major facilitator superfamily domain-containing protein 12 [Medicago truncatula]|XP_024632441.1 major facilitator superfamily domain-containing protein 12 [Medicago truncatula]|XP_024632442.1 major facilitator superfamily domain-containing protein 12 [Medicago truncatula]|ABN08122.1 C19orf28 protein, related [Medicago truncatula]|AES66078.1 MFS transporter [Medicago truncatula]|RHN74327.1 putativ…
MS.gene066046	0	50.09	-7.7142	2.8852e-06	0.0019171	0	0	0	2.79579	3.88445	3.16265	XP_027189531.1	casein kinase 1-like protein 10 isoform X2 [Cicer arietinum]
MS.gene063408	295.22	5.74	5.7005	2.9436e-06	0.0019406	19.3839	1.32389	11.731	0.855453	0.0545767	0.357917	PNY09273.1	recQ-mediated genome instability protein 1-like [Trifolium pratense]
MS.gene062053	0	60.18	-7.979	3.2546e-06	0.0021127	0	0	0	2.53802	0.582918	5.15777	XP_024640567.1	uncharacterized protein LOC112422067 [Medicago truncatula]
MS.gene013062	594.47	12.27	5.5942	3.2545e-06	0.0021127	3.38919	36.7302	16.1492	0.175729	1.84425	0.0735242	AES60327.1	tyrosine kinase [Medicago truncatula]
MS.gene063073	227.61	5.78	5.2945	3.28e-06	0.0021129	26.7178	8.94142	3.76288	0.147699	1.38518	0.123593	AAB41324.1	class I chitinase [Medicago sativa]|AAB41325.1 class I chitinase [Medicago sativa]|ABX90065.1 class I chitinase [Medicago sativa]
MS.gene01457	2094.16	78.41	4.7388	3.3326e-06	0.00212	274.171	57.2934	382.471	20.0269	24.7382	18.3628	KEH36559.1	auxin-repressed/dormancy-associated protein [Medicago truncatula]
MS.gene06792	0.94	93.75	-6.4067	3.3412e-06	0.00212	0.111188	0.106539	0	12.957	3.43454	12.8009	XP_013461484.1	methylesterase 17 isoform X1 [Medicago truncatula]|KEH35519.1 methylesterase [Medicago truncatula]|RHN69789.1 putative carboxylesterase [Medicago truncatula]
MS.gene82230	4.42	184.85	-5.4163	3.498e-06	0.0021725	0.0516484	0.296934	0.0706624	1.16491	14.7054	12.2498	XP_024638758.1	probable serine/threonine-protein kinase WNK5 isoform X1 [Medicago truncatula]
MS.gene055407	1338.58	40.25	5.0548	3.5013e-06	0.0021725	149.176	31.9554	9.29642	1.05695	6.76565	1.32666	XP_013443850.1	patatin-like protein 1 [Medicago truncatula]|KEH17875.1 patatin-like phospholipase [Medicago truncatula]|RHN38665.1 putative phospholipase A(2) [Medicago truncatula]
MS.gene31033	169.83	5.57	4.9437	3.4595e-06	0.0021725	39.722	6.79246	15.5511	2.02156	0.820733	0.922701	XP_003602498.2	probable WRKY transcription factor 51 [Medicago truncatula]|AES72749.2 WRKY family transcription factor [Medicago truncatula]|RHN69858.1 putative transcription factor WRKY family [Medicago truncatula]
MS.gene62755	128.68	2.67	5.5622	3.7079e-06	0.0022674	5.85526	3.32824	7.46773	0	0.533138	0.249739	XP_004490687.1	probable O-methyltransferase 3 [Cicer arietinum]
MS.gene27431	180.29	5.85	4.9564	3.7045e-06	0.0022674	6.53249	41.7291	23.132	2.11859	1.54823	0.483495	RHN52392.1	putative methylecgonone reductase [Medicago truncatula]
MS.gene56497	653.69	49.14	3.733	3.7924e-06	0.0022697	29.7072	38.8161	16.6269	2.84258	4.55972	3.4466	XP_013456780.1	protein GDAP2 homolog isoform X1 [Medicago truncatula]|XP_024638002.1 protein GDAP2 homolog isoform X1 [Medicago truncatula]|KEH30811.1 appr-1-P processing enzyme family protein [Medicago truncatula]|RHN62019.1 putative CRAL-TRIO lipid binding domain, Macro domain-containing protein [Medicago truncatula]
MS.gene012614	0	49.74	-7.7044	3.7756e-06	0.0022697	0	0	0	6.41997	5.07255	11.8808	RHN76864.1	putative protein kinase RLK-Pelle-WAK family [Medicago truncatula]
MS.gene84238	0	53.96	-7.8219	3.7649e-06	0.0022697	0	0	0	9.36246	36.0776	10.0728	AES58729.1	hypothetical protein MTR_1g007650 [Medicago truncatula]
MS.gene029284	36.31	913.07	-4.6408	3.9185e-06	0.0023287	2.55188	2.68182	0.450496	27.4169	25.3727	166.862	XP_013470334.1	monooxygenase 2 isoform X2 [Medicago truncatula]|KEH44372.1 FAD-dependent urate hydroxylase-like protein [Medicago truncatula]|RHN82559.1 putative FAD-binding domain, FAD/NAD(P)-binding domain-containing protein [Medicago truncatula]
MS.gene35553	4.89	216.86	-5.4165	4.0305e-06	0.0023785	0.0595205	0.627351	0	5.99635	9.07292	22.4298	RZB44954.1	Protein WVD2-like 3 isoform C [Glycine soja]
MS.gene39427	95.11	1.71	5.8164	4.0668e-06	0.0023832	14.7794	3.06832	2.19053	0.277787	0	0.309933	XP_013457073.1	cytochrome P450 71A3 [Medicago truncatula]|KEH31104.1 cytochrome P450 family 71 protein [Medicago truncatula]|RHN62460.1 putative cytochrome P450 [Medicago truncatula]
MS.gene004062	439.57	13.42	5.0276	4.1389e-06	0.0023923	17.9028	3.36012	26.7662	0.624421	0.991503	1.97392	AES88860.2	UDP-glucuronic acid decarboxylase [Medicago truncatula]
MS.gene23526	30.9	825.99	-4.7295	4.1131e-06	0.0023923	6.16938	10.1339	1.40677	238.982	32.5507	417.144	AES92115.2	FYVE zinc finger protein [Medicago truncatula]
MS.gene20408	43.39	0	8.3405	4.2284e-06	0.0024274	0.686186	0.876662	2.94158	0	0	0	XP_024625903.1	protein ANTAGONIST OF LIKE HETEROCHROMATIN PROTEIN 1-like [Medicago truncatula]
MS.gene065111	37.55	0	8.1397	4.3146e-06	0.002455	2.10332	0.658084	1.64437	0	0	0	XP_013470208.1	uncharacterized protein LOC25485520 [Medicago truncatula]|KEH44246.1 regulator of Vps4 activity in the MVB pathway protein [Medicago truncatula]|RHN82454.1 putative vacuolar protein sorting-associated protein Ist1 [Medicago truncatula]
MS.gene074113	300.76	16.25	4.2075	4.3348e-06	0.002455	21.3662	10.0532	15.5506	1.31467	1.98152	1.78767	XP_003618803.1	uncharacterized protein LOC11420081 [Medicago truncatula]|AES75021.1 hypothetical protein MTR_6g023190 [Medicago truncatula]|RHN50585.1 hypothetical protein MtrunA17_Chr6g0459051 [Medicago truncatula]
MS.gene69945	622.37	23.19	4.7487	4.384e-06	0.0024563	117.087	12.9412	60.5005	6.87854	2.92561	4.2484	XP_013468974.1	pathogenesis-related protein PR-4 [Medicago truncatula]|KEH43011.1 Chitinase / Hevein / PR-4 / Wheatwin2 [Medicago truncatula]|RHN80657.1 putative rlpA-like protein, double-psi beta-barrel [Medicago truncatula]
MS.gene67602	256.06	3.06	6.4045	4.3995e-06	0.0024563	23.3184	0.0569261	2.27588	0.267995	0.159579	0.0747519	KEH19732.1	animal RPA1 domain protein [Medicago truncatula]
MS.gene058025	48.06	0.21	7.5419	4.4534e-06	0.0024563	4.04016	2.29407	1.5013	0	0	0.062759	RHN61577.1	putative peroxidase [Medicago truncatula]
MS.gene42775	1.85	105.72	-5.7418	4.4324e-06	0.0024563	0.0389562	0.29862	0	6.09194	4.44714	13.0873	XP_013445308.1	E3 ubiquitin-protein ligase RGLG4 [Medicago truncatula]|KEH19334.1 calcium-dependent phospholipid-binding copine family protein [Medicago truncatula]|RHN40593.1 putative transcription factor C2H2 family [Medicago truncatula]
MS.gene010626	314.47	14.77	4.4105	4.6927e-06	0.0025715	42.1847	13.9636	28.7262	2.16242	4.12038	1.80949	XP_003612176.1	chaperone protein dnaJ 11, chloroplastic [Medicago truncatula]|AES95134.1 chaperone protein DnaJ 11 [Medicago truncatula]|RHN54327.1 putative DnaJ domain-containing protein [Medicago truncatula]
MS.gene88464	222.24	9.98	4.4774	4.9247e-06	0.0026812	10.9317	4.3027	7.85571	0.71948	0.988654	0.370494	XP_003627883.1	aspartyl protease AED3 [Medicago truncatula]|AET02359.1 aspartic proteinase nepenthesin-like protein [Medicago truncatula]|RHN40298.1 putative nepenthesin [Medicago truncatula]
MS.gene02084	765.31	26.14	4.8707	5.0453e-06	0.0027292	48.7076	3.87849	37.0422	1.82591	3.08052	1.81084	AAB41810.1	peroxidase [Medicago sativa]
MS.gene72722	0	56.33	-7.8816	5.4977e-06	0.0028638	0	0	0	10.6837	2.35294	1.77575	XP_013453612.1	WAT1-related protein At4g19185 isoform X1 [Medicago truncatula]|KEH27647.1 nodulin MtN21/EamA-like transporter family protein [Medicago truncatula]
MS.gene015696	13.79	448.78	-4.9979	5.3637e-06	0.0028638	0.597426	0.54955	0.0980836	1.6529	24.3275	37.4047	KEH32317.1	aspartyl/asparaginyl-tRNA synthetase family protein [Medicago truncatula]
MS.gene28873	119.28	0.8	7.2791	5.4848e-06	0.0028638	0.037673	6.35322	5.7727	0.113294	0.0505958	0	XP_003629262.1	protein MID1-COMPLEMENTING ACTIVITY 1 [Medicago truncatula]|XP_024629599.1 protein MID1-COMPLEMENTING ACTIVITY 1 [Medicago truncatula]|AET03738.1 MID1-complementing activity-like protein [Medicago truncatula]|RHN41940.1 putative PLAC8 motif-containing protein [Medicago truncatula]
MS.gene56967	145.91	5.35	4.7588	5.369e-06	0.0028638	3.70179	2.24933	5.31163	0.181014	0.444615	0.302942	KEH31911.1	delta-1-pyrroline-5-carboxylate dehydrogenase [Medicago truncatula]
MS.gene62248	361.61	16.65	4.4382	5.4507e-06	0.0028638	10.0271	7.6708	18.7523	1.2159	1.08602	1.52618	XP_024635766.1	U-box domain-containing protein 4 isoform X2 [Medicago truncatula]
MS.gene91008	89.27	1.03	6.4722	5.4333e-06	0.0028638	2.72528	4.13461	15.5357	0.341488	0.30501	0	AES88798.2	PIF1-like helicase [Medicago truncatula]
MS.gene23649	10.79	368.5	-5.0746	5.549e-06	0.0028728	0.373435	1.6102	0.127728	45.0615	46.7679	3.87642	XP_003627678.1	2-methylene-furan-3-one reductase [Medicago truncatula]|AET02154.1 zinc-binding dehydrogenase family oxidoreductase [Medicago truncatula]|RHN40135.1 putative 2-alkenal reductase (NAD(P)(+)) [Medicago truncatula]
MS.gene58223	606.3	20.55	4.8815	5.966e-06	0.0030698	8.91437	2.67225	22.0416	0.898596	1.10359	0.90859	KEH32152.1	palmitoyltransferase TIP1 [Medicago truncatula]
MS.gene75984	244.93	15.01	4.035	6.0133e-06	0.0030754	12.4603	10.2697	4.63296	1.28531	0.927243	0.537768	XP_013447701.1	6-phosphogluconate dehydrogenase, decarboxylating 3 [Medicago truncatula]|XP_024625404.1 6-phosphogluconate dehydrogenase, decarboxylating 3 [Medicago truncatula]|KEH21786.1 decarboxylating-like 6-phosphogluconate dehydrogenase [Medicago truncatula]|RHN44548.1 putative phosphogluconate dehydrogenase (NADP(+)-dependent, decarboxylating) [Medicago truncatula]
MS.gene24989	33.55	806.35	-4.5784	6.0848e-06	0.0030933	1.80198	1.24544	0.444573	6.88489	92.0433	41.0718	XP_024637650.1	protein SUPPRESSOR OF npr1-1, CONSTITUTIVE 1 [Medicago truncatula]
MS.gene04591	432.94	19.71	4.4606	6.1477e-06	0.0031065	17.8334	181.106	25.8234	6.85058	3.67128	3.76707	AFK38790.1	unknown [Medicago truncatula]
MS.gene29028	16.47	353.4	-4.4188	6.2384e-06	0.0031336	0.670228	3.71052	0.509427	71.5528	50.8076	23.8937	KEH34859.1	transcription factor TGA7, putative [Medicago truncatula]
MS.gene23165	0	45.11	-7.5623	6.406e-06	0.0031987	0	0	0	9.62996	5.57921	6.64261	AES73433.2	alpha/beta hydrolase family protein [Medicago truncatula]|RHN70486.1 putative serine aminopeptidase, S33, alpha/Beta hydrolase [Medicago truncatula]
MS.gene053364	2186.72	63.09	5.1166	6.8248e-06	0.0033878	50.0344	380.663	495.837	37.617	15.4554	4.19701	RDX76319.1	hypothetical protein CR513_43700, partial [Mucuna pruriens]
MS.gene67487	0	52.92	-7.7915	7.1352e-06	0.0034604	0	0	0	41.1406	9.25455	7.65024	RDX70494.1	Protein preY, mitochondrial [Mucuna pruriens]
MS.gene62998	54.87	1	5.8168	7.0233e-06	0.0034604	3.21892	3.52496	1.25827	0.125717	0	0.105199	XP_013466498.1	WAT1-related protein At1g44800 [Medicago truncatula]|AFK47115.1 unknown [Medicago truncatula]|KEH40539.1 nodulin MtN21/EamA-like transporter family protein [Medicago truncatula]|RHN77942.1 putative EamA domain-containing protein [Medicago truncatula]
MS.gene34414	0	45.03	-7.5614	7.0652e-06	0.0034604	0	0	0	2.57628	5.71303	7.13646	RHN81936.1	putative CHORD domain-containing protein [Medicago truncatula]
MS.gene46223	34.15	0	8.0094	7.0998e-06	0.0034604	0.431066	3.18633	0.505508	0	0	0	GAU18989.1	hypothetical protein TSUD_193270 [Trifolium subterraneum]
MS.gene006709	387.71	8.87	5.4574	7.2457e-06	0.003494	10.2712	7.14011	63.2362	3.1797	0.676202	1.01362	ABN08626.1	hypothetical protein MtrDRAFT_AC157777g32v2 [Medicago truncatula]
MS.gene054816	332.67	18.51	4.1646	7.4268e-06	0.0035586	47.5956	16.7668	23.1024	1.71024	4.34764	3.30256	XP_003624004.2	E3 ubiquitin-protein ligase RHA1B [Medicago truncatula]|ABD28706.1 Zinc finger, RING-type [Medicago truncatula]|AES80222.2 anaphase-promoting complex subunit 11 RING-H2 finger protein [Medicago truncatula]|RHN46989.1 putative transcription factor C2H2 family [Medicago truncatula]
MS.gene032590	0	43.59	-7.5138	7.4642e-06	0.0035586	0	0	0	7.09183	14.0021	9.99473	KYP39337.1	hypothetical protein KK1_039364 [Cajanus cajan]
MS.gene38982	116.15	4.47	4.6819	7.5239e-06	0.0035669	5.3545	14.2853	3.08829	0.0789341	0.705023	0.594461	XP_024627683.1	E3 ubiquitin-protein ligase CCNB1IP1 homolog isoform X1 [Medicago truncatula]|XP_024627684.1 E3 ubiquitin-protein ligase CCNB1IP1 homolog isoform X1 [Medicago truncatula]|KEH19377.1 zinc finger, C3HC4 type (RING finger) protein [Medicago truncatula]
MS.gene56796	637.49	10.15	5.9811	7.616e-06	0.0035831	7.79297	0.610948	36.9774	1.38484	0.380588	0.17828	XP_024638427.1	LOW QUALITY PROTEIN: protein ENHANCED PSEUDOMONAS SUSCEPTIBILTY 1 [Medicago truncatula]
MS.gene71222	6.47	276.95	-5.4598	7.6428e-06	0.0035831	0.265743	0.763897	0.363574	1.19875	35.69	72.1397	KOM32008.1	hypothetical protein LR48_Vigan01g156400 [Vigna angularis]
MS.gene85261	122.67	4.74	4.6856	8.0771e-06	0.0037468	9.45331	9.30288	10.8362	0.512232	1.48692	0.321473	RVW32962.1	60S ribosomal protein L11 [Vitis vinifera]
MS.gene81129	71.54	1.72	5.3824	8.0808e-06	0.0037468	0.788234	1.9354	2.08943	0.111115	0.0330819	0.0929798	KEH26423.1	cysteine-rich receptor-kinase-like protein [Medicago truncatula]
MS.gene035287	0	42.72	-7.4838	8.2237e-06	0.0037922	0	0	0	1.40154	1.23164	0.983636	XP_013458238.1	ISWI chromatin-remodeling complex ATPase CHR17 isoform X2 [Medicago truncatula]|KEH32269.1 chromatin remodeling factor, putative [Medicago truncatula]
MS.gene31018	809.77	24.19	5.0638	8.3423e-06	0.003826	16.2095	13.6933	84.2722	2.38759	5.50909	1.2487	XP_003602521.2	ribonuclease P protein subunit p25-like protein [Medicago truncatula]|AES72772.2 Rpp20 subunit of nuclear RNase MRP and P protein [Medicago truncatula]
MS.gene034353	10.3	285.07	-4.7901	8.4243e-06	0.0038427	0.0679873	1.23775	0.139525	22.337	8.76564	23.3963	XP_024632408.1	cellulose synthase-like protein H1 [Medicago truncatula]|RHN75539.1 putative cellulose synthase (UDP-forming) [Medicago truncatula]
MS.gene09936	176.45	3.21	5.7729	8.6941e-06	0.0039445	20.7802	69.418	0.155357	0.341488	0.91503	0.857261	VDD62413.1	unnamed protein product [Brassica oleracea]
MS.gene41961	169.07	10.26	4.0456	8.7412e-06	0.0039446	22.1804	17.3121	5.12465	1.43566	1.08502	1.75581	XP_013452121.1	kunitz-type trypsin inhibitor-like 2 protein [Medicago truncatula]|KEH26149.1 Kunitz type trypsin inhibitor / Alpha-fucosidase [Medicago truncatula]|RHN51366.1 putative proteinase inhibitor I3, Kunitz legume [Medicago truncatula]
MS.gene30151	453.28	19.11	4.5736	8.892e-06	0.0039913	10.8862	9.39406	17.3327	2.20168	0.427499	0.680866	XP_003600057.1	purple acid phosphatase 18 [Medicago truncatula]|AES70308.1 purple acid phosphatase superfamily protein [Medicago truncatula]|RHN67070.1 putative Acid phosphatase [Medicago truncatula]
MS.gene36675	200.93	6.82	4.8801	8.9685e-06	0.0039965	11.8971	7.45772	31.9453	1.50468	1.94126	0.839401	KEH18279.1	60S ribosomal L28-like protein [Medicago truncatula]
MS.gene064555	0	42.46	-7.4753	8.9983e-06	0.0039965	0	0	0	1.53795	2.08692	1.1137	XP_027930296.1	uncharacterized protein LOC114186559 isoform X1 [Vigna unguiculata]
MS.gene74407	2139.18	82.69	4.6937	9.0625e-06	0.0040039	240.539	36.5617	158.353	16.1999	2.8135	15.5328	ESR59637.1	hypothetical protein CICLE_v10016866mg [Citrus clementina]
MS.gene061749	228.73	4.24	5.7644	9.9389e-06	0.0043683	40.812	0.61503	1.82951	0.562999	0.502859	0.201905	KCW57459.1	hypothetical protein EUGRSUZ_H00238 [Eucalyptus grandis]
MS.gene79613	145.42	1.03	7.1734	1.0021e-05	0.0043816	3.95639	0	6.21638	0.0929533	0.083024	0	AES77384.1	LRR receptor-like kinase family protein [Medicago truncatula]|RHN44225.1 putative protein kinase RLK-Pelle-LRR-XI-1 family [Medicago truncatula]
MS.gene019293	1.33	85.07	-5.8293	1.023e-05	0.0044501	0.0766077	0.146809	0	10.0792	2.16061	5.73524	AFK44756.1	unknown [Medicago truncatula]
MS.gene27895	0	54.08	-7.8247	1.0433e-05	0.0045149	0	0	0	15.9705	1.70322	31.116	XP_024626029.1	uncharacterized protein LOC112416444 [Medicago truncatula]
MS.gene89658	390.27	3.71	6.7238	1.0582e-05	0.0045559	0.350606	10.0784	78.9872	1.2301	0	1.17639	XP_003629315.2	chaperone protein dnaJ 11, chloroplastic [Medicago truncatula]|AET03791.2 chaperone DnaJ domain protein [Medicago truncatula]|RHN41981.1 putative DnaJ domain-containing protein [Medicago truncatula]
MS.gene53819	358.13	13.46	4.7368	1.0745e-05	0.0046025	19.569	7.45772	11.6626	1.11458	1.59283	0.0932668	KEH21750.1	COBRA-like protein 2 precursor [Medicago truncatula]
MS.gene051838	305.15	19.68	3.9576	1.1281e-05	0.004792	54.943	25.1925	10.1456	3.29446	2.48985	3.60501	XP_013458452.1	uncharacterized protein LOC25494207 [Medicago truncatula]|KEH32483.1 glyoxalase/bleomycin resistance protein/dioxygenase [Medicago truncatula]|RHN64609.1 putative methylmalonyl-CoA epimerase [Medicago truncatula]
MS.gene037761	5.33	149.06	-4.826	1.13e-05	0.004792	0.0528416	0.911382	0.14459	8.34279	16.8193	20.4116	XP_003604924.1	aldo-keto reductase family 4 member C10 [Medicago truncatula]|AES87121.1 aldo/keto reductase family oxidoreductase [Medicago truncatula]
MS.gene47647	397.7	4.53	6.4627	1.1413e-05	0.0048155	0	33.4995	43.3874	0.930431	0.727162	0.291966	XP_024630492.1	calcium-dependent protein kinase 17 [Medicago truncatula]
MS.gene84560	93.15	1.88	5.6176	1.2093e-05	0.0050771	7.4486	3.33513	6.85733	0.104673	0.654446	0	XP_013442371.1	transcription factor MYB1 [Medicago truncatula]|KEH16396.1 myb transcription factor [Medicago truncatula]|RHN46304.1 putative transcription factor MYB-HB-like family [Medicago truncatula]
MS.gene95407	0	61.57	-8.0124	1.2283e-05	0.0051313	0	0	0	0.132644	4.64027	0.554976	XP_024640018.1	MMS19 nucleotide excision repair protein homolog isoform X2 [Medicago truncatula]
MS.gene88023	1.33	77.17	-5.6882	1.2473e-05	0.0051848	0.0522382	0.100108	0	1.68878	3.43771	6.60566	PNY10681.1	eukaryotic translation initiation factor 2d-like protein [Trifolium pratense]
MS.gene77992	0	54.56	-7.8387	1.254e-05	0.0051872	0	0	0	2.91352	2.19141	27.588	XP_004516143.1	dynamin-2B-like [Cicer arietinum]
MS.gene63000	75.07	1.65	5.4971	1.2643e-05	0.0052046	11.9824	6.7305	5.65299	0.155322	0.832383	0	XP_003589594.1	probable calcium-binding protein CML44 [Medicago truncatula]|AES59845.1 EF hand calcium-binding family protein [Medicago truncatula]|RHN77940.1 putative EF-hand domain pair protein [Medicago truncatula]
MS.gene71456	1.33	80.23	-5.7464	1.3046e-05	0.005333	0.0381214	0.0730552	0	1.23241	1.99673	5.68395	XP_003590782.1	CRM-domain containing factor CFM3A, chloroplastic/mitochondrial [Medicago truncatula]|XP_013468710.1 CRM-domain containing factor CFM3A, chloroplastic/mitochondrial [Medicago truncatula]|AES61033.1 CRS1/YhbY (CRM) domain protein [Medicago truncatula]|KEH42747.1 CRS1/YhbY (CRM) domain protein [Medicago truncatula]|RHN80324.1 putative RNA-binding, CRM domain, CRM-domain containing factor CFM3 [Medi…
MS.gene047769	70.31	1.15	6.0441	1.3082e-05	0.005333	4.69112	2.80122	0.976672	0.204458	0	0	XP_003611976.1	sulfite exporter TauE/SafE family protein 3 isoform X1 [Medicago truncatula]|AES94934.1 sulfite exporter TauE/SafE family protein [Medicago truncatula]|RHN54179.1 putative transmembrane protein TauE [Medicago truncatula]
MS.gene55091	268.63	10.8	4.6371	1.3589e-05	0.0055133	41.9165	11.0322	63.0086	4.32807	4.10736	2.48991	XP_003595113.1	oligosaccharyltransferase complex subunit ostc [Medicago truncatula]|AES65364.1 oligosaccharyltransferase complex subunit OSTC-like protein [Medicago truncatula]|AFK47073.1 unknown [Medicago truncatula]|RHN73478.1 putative oligosaccharyl transferase complex, subunit OST3/OST6 [Medicago truncatula]
MS.gene013215	0.54	120.36	-7.3669	1.3676e-05	0.0055219	0.0394684	0	0	9.10969	3.63099	0.0993211	XP_003602720.1	chaperone protein ClpD, chloroplastic [Medicago truncatula]|AES72971.1 ATP-dependent Clp protease [Medicago truncatula]|RHN70049.1 putative ClpA/B family, P-loop containing nucleoside triphosphate hydrolase [Medicago truncatula]
MS.gene58564	104.76	5.25	4.3085	1.3862e-05	0.0055552	2.51432	5.36388	1.26564	0.142666	0.159283	0.417835	XP_024640301.1	TORTIFOLIA1-like protein 4 isoform X1 [Medicago truncatula]|RHN55200.1 putative MT-associated protein TORTIFOLIA1/SPIRAL2 [Medicago truncatula]
MS.gene03522	98.59	2.44	5.3082	1.389e-05	0.0055552	18.1039	4.01087	8.30399	0	0.983807	0.526683	XP_013452021.1	40S ribosomal protein S18 [Medicago truncatula]|AFK42264.1 unknown [Medicago truncatula]|KEH26049.1 ribosomal protein S13P/S18e [Medicago truncatula]|RHN51303.1 putative ribosomal protein S13 [Medicago truncatula]
MS.gene007563	413.84	23.2	4.1554	1.3963e-05	0.0055579	40.8022	32.9102	64.6561	6.01872	3.46826	7.47338	XP_013443017.1	uncharacterized protein LOC25479994 [Medicago truncatula]|KEH17042.1 hypothetical protein MTR_0050s0130 [Medicago truncatula]|RHN51983.1 hypothetical protein MtrunA17_Chr6g0475331 [Medicago truncatula]
MS.gene62383	2.79	118.51	-5.3082	1.5299e-05	0.0060612	0.125086	0.399521	0	8.58922	2.29592	17.3127	XP_013451513.1	uncharacterized protein LOC25495812 [Medicago truncatula]|KEH25541.1 Dof zinc finger DOF5.2-like protein [Medicago truncatula]|RHN50736.1 putative transcription factor C2C2-Dof family [Medicago truncatula]
MS.gene69978	645.83	31.01	4.3792	1.5716e-05	0.0061974	21.9572	4.91349	19.3304	1.10736	2.82069	0.92663	RHN41825.1	hypothetical protein MtrunA17_Chr8g0370181 [Medicago truncatula]
MS.gene010595	517.72	30.25	4.0992	1.5847e-05	0.0062201	72.8296	31.3126	29.5441	5.55575	6.94719	1.44635	XP_003612131.2	uncharacterized protein LOC11423798 [Medicago truncatula]|AES95089.2 lactoylglutathione lyase/glyoxalase I family protein [Medicago truncatula]|RHN54297.1 putative lactoylglutathione lyase [Medicago truncatula]
MS.gene48555	2513.69	149.24	4.0735	1.6598e-05	0.0064843	309.963	403.915	267.143	25.3915	9.23966	72.8705	KEH21713.1	RALF [Medicago truncatula]|RHN44459.1 hypothetical protein MtrunA17_Chr7g0219661 [Medicago truncatula]
MS.gene60981	156.03	6	4.7104	1.6815e-05	0.0065324	42.0289	5.11386	15.1512	2.00624	1.79193	0.671521	XP_003628802.1	pro-resilin [Medicago truncatula]|AET03278.1 hypothetical protein MTR_8g066920 [Medicago truncatula]|RHN41489.1 hypothetical protein MtrunA17_Chr8g0366631 [Medicago truncatula]
MS.gene008196	8.31	334.88	-5.443	1.6875e-05	0.0065324	0	0.0349268	0.124675	3.72702	2.53339	11.3627	XP_024634953.1	serine/threonine-protein kinase BIK1 isoform X1 [Medicago truncatula]
MS.gene034789	177.82	5.39	5.0438	1.6994e-05	0.0065482	6.06869	1.73212	17.224	0.77661	0.693652	0.487394	XP_013467867.1	NDR1/HIN1-like protein 3 [Medicago truncatula]|KEH41904.1 late embryogenesis abundant protein [Medicago truncatula]|RHN79450.1 putative Late embryogenesis abundant protein, LEA-14 [Medicago truncatula]
MS.gene86344	125.43	4.83	4.7088	1.747e-05	0.0066709	5.11827	5.15578	10.5038	0.986676	0.264384	0.495384	PNY02004.1	hypothetical protein L195_g025307 [Trifolium pratense]
MS.gene049653	16.27	271.7	-4.0545	1.7412e-05	0.0066709	4.4475	6.81849	1.82545	100.646	45.097	199.498	XP_003600586.1	uncharacterized protein LOC11406721 [Medicago truncatula]|AES70837.1 transmembrane protein, putative [Medicago truncatula]|RHN68034.1 hypothetical protein MtrunA17_Chr3g0109351 [Medicago truncatula]
MS.gene69079	154.17	6.88	4.4876	1.7914e-05	0.0068095	1.6331	1.62826	1.67574	0.149327	0.251933	0.0277679	XP_024635782.1	uncharacterized protein LOC11432741 isoform X1 [Medicago truncatula]|XP_024635783.1 uncharacterized protein LOC11432741 isoform X1 [Medicago truncatula]|XP_024635784.1 uncharacterized protein LOC11432741 isoform X1 [Medicago truncatula]|XP_024635785.1 uncharacterized protein LOC11432741 isoform X1 [Medicago truncatula]|AES73896.2 transmembrane protein, putative [Medicago truncatula]|RHN70916.1 pu…
MS.gene33438	3086.22	90.45	5.0919	1.8273e-05	0.0069147	117.974	82.998	60.3127	0.481498	13.2962	0.402913	RHN58723.1	putative TIR domain, winged helix-turn-helix DNA-binding domain-containing protein [Medicago truncatula]
MS.gene022829	2.27	84.09	-5.0583	1.8467e-05	0.0069572	0.0668518	0.0960851	0	1.55808	2.44661	4.12165	PNY13977.1	copper-transporting ATPase hma5-like protein [Trifolium pratense]
MS.gene21090	953.58	66.46	3.8422	1.8686e-05	0.0069773	60.681	50.0178	78.019	9.23421	11.5862	6.71521	PNX86287.1	germin-like protein 5-1-like, partial [Trifolium pratense]
MS.gene021642	2.24	76.77	-5.0691	1.861e-05	0.0069773	0.0603051	0.0288919	0.0206265	2.42563	1.19462	2.92131	XP_003621088.2	inositol hexakisphosphate and diphosphoinositol-pentakisphosphate kinase VIP2 isoform X1 [Medicago truncatula]|ABN07938.1 Histidine acid phosphatase [Medicago truncatula]|AES77306.2 phosphoglycerate mutase-like protein [Medicago truncatula]|RHN44168.1 putative phosphotransferase with a phosphate group as acceptor [Medicago truncatula]
MS.gene58394	42.83	0	8.3219	1.9358e-05	0.0071335	0.0912308	0.699332	3.24524	0	0	0	KYP46384.1	Retrovirus-related Pol polyprotein from transposon TNT 1-94 [Cajanus cajan]
MS.gene89794	32.45	0	7.947	1.9219e-05	0.0071335	3.25765	0.398483	0.284485	0	0	0	AES86963.2	DUF674 family protein [Medicago truncatula]
MS.gene045598	62.78	0.58	6.9111	1.9299e-05	0.0071335	6.23506	0.885092	5.37102	0.231489	0	0	XP_003607469.1	transcription factor bHLH162 [Medicago truncatula]|AES89666.1 helix loop helix DNA-binding domain protein [Medicago truncatula]|RHN61766.1 putative transcription factor bHLH family [Medicago truncatula]
MS.gene46549	36.14	0	8.0806	1.9642e-05	0.0072066	0.187263	5.92132	3.84304	0	0	0	XP_013452756.1	putative 3,4-dihydroxy-2-butanone kinase [Medicago truncatula]|KEH26784.1 3,4-dihydroxy-2-butanone kinase, putative [Medicago truncatula]|RHN52381.1 putative phosphotransferase with an alcohol group as acceptor, FAD-AMP lyase (cyclizing) [Medicago truncatula]
MS.gene76398	155.16	1.84	6.3809	1.9841e-05	0.0072482	3.32778	0.240652	15.978	0.188823	0	0.474015	XP_003629450.1	protein N-lysine methyltransferase METTL21A [Medicago truncatula]|AET03926.1 methyltransferase family protein, putative [Medicago truncatula]|RHN42113.1 putative lysine methyltransferase, S-adenosyl-L-methionine-dependent methyltransferase [Medicago truncatula]
MS.gene007510	106.21	1.35	6.2628	1.9995e-05	0.0072729	0.838121	0.387694	5.02162	0	0.194072	0.036364	ABN05878.1	WD40-like, partial [Medicago truncatula]
MS.gene029486	3400.82	148.09	4.5207	2.0082e-05	0.0072733	161.566	71.2222	493.468	16.6336	34.5355	31.7446	XP_013470124.1	E3 ubiquitin-protein ligase RHA2A [Medicago truncatula]|AFK44714.1 unknown [Medicago truncatula]|KEH44162.1 C3HC4-type RING zinc finger protein [Medicago truncatula]|RHN82351.1 putative transcription factor C2H2 family [Medicago truncatula]
MS.gene027854	0	49.02	-7.684	2.037e-05	0.0073146	0	0	0	4.34901	1.3873	23.7848	XP_003617691.1	probable serine/threonine-protein kinase WNK11 [Medicago truncatula]|AET00650.1 Serine/Threonine-kinase WNK11-like protein [Medicago truncatula]|RHN57890.1 putative protein kinase WNK-NRBP family [Medicago truncatula]
MS.gene022243	1739.55	122.25	3.8302	2.0348e-05	0.0073146	170.421	54.4933	97.8731	9.72626	18.8368	16.5194	XP_013461074.1	NDR1/HIN1-like protein 13 [Medicago truncatula]|KEH35108.1 late embryogenesis abundant hydroxyproline-rich glycoprotein, putative [Medicago truncatula]|RHN68846.1 putative Late embryogenesis abundant protein, LEA-14 [Medicago truncatula]
MS.gene49124	0.54	60.92	-6.3566	2.0576e-05	0.0073575	0.0808637	0	0	3.52612	5.81021	4.78204	RYR21896.1	hypothetical protein Ahy_B03g067193 [Arachis hypogaea]
MS.gene93822	122.99	3.2	5.274	2.0699e-05	0.0073701	7.76882	1.28069	1.90481	0.167478	0.336572	0	XP_013469905.1	cysteine-rich receptor-like protein kinase 10 isoform X2 [Medicago truncatula]|KEH43943.1 cysteine-rich receptor-kinase-like protein [Medicago truncatula]
MS.gene92408	107.32	3.49	4.9302	2.0861e-05	0.0073966	5.15004	2.44293	6.48789	0.306687	0.0684816	0.641581	XP_013445083.1	annexin-like protein RJ4 [Medicago truncatula]|CAA75308.1 annexin [Medicago truncatula]|CAD29698.1 annexin [Medicago truncatula]|KEH19109.1 annexin D8 [Medicago truncatula]|RHN40240.1 putative annexin [Medicago truncatula]
MS.gene067465	82.65	0.8	6.7459	2.0987e-05	0.0074103	0.959185	0.848383	10.2965	0.221888	0.0990932	0	XP_013465590.1	Golgi SNAP receptor complex member 1-1 [Medicago truncatula]|KEH39626.1 SNAP receptor complex protein [Medicago truncatula]|RHN76588.1 putative golgi SNAP receptor complex, subunit 1 [Medicago truncatula]
MS.gene53949	1.06	84.78	-6.1887	2.146e-05	0.0075142	0.0252938	0.0969453	0	3.76527	0.577496	7.89276	RHN65285.1	putative glycine--tRNA ligase [Medicago truncatula]
MS.gene77227	187.71	8.76	4.4207	2.1436e-05	0.0075142	4.98794	2.21806	6.10786	0.455807	0.703203	0.208044	XP_013448789.1	laccase-17 [Medicago truncatula]|KEH22816.1 laccase/diphenol oxidase family protein [Medicago truncatula]|RHN45994.1 putative laccase [Medicago truncatula]
MS.gene57864	1899.3	137.47	3.7876	2.1635e-05	0.0075442	46.1869	72.6876	65.8538	5.40045	15.0568	6.12393	XP_003616450.1	ribulose bisphosphate carboxylase/oxygenase activase 2, chloroplastic [Medicago truncatula]|AES99408.1 ribulose bisphosphate carboxylase/oxygenase activase [Medicago truncatula]|RHN57002.1 Ribulose bisphosphate carboxylase/oxygenase activase [Medicago truncatula]
MS.gene34138	493.78	30.2	4.0323	2.1803e-05	0.0075715	20.6218	26.1195	25.51	3.65695	4.01484	0.892528	XP_013469643.1	short-chain dehydrogenase TIC 32, chloroplastic isoform X1 [Medicago truncatula]|KEH43681.1 short-chain dehydrogenase TIC 32 [Medicago truncatula]|RHN81783.1 Short-chain dehydrogenase TIC 32 [Medicago truncatula]
MS.gene64933	291.09	10.1	4.8405	2.2177e-05	0.00767	20.0138	11.0145	40.3002	1.08028	0.413523	4.51985	RHN40757.1	putative transcription factor C2H2 family [Medicago truncatula]
MS.gene048174	4.25	118.32	-4.7172	2.2538e-05	0.0077628	0.149636	0.573517	0	9.50621	8.94293	6.49555	KEH36946.1	phosphatidate cytidylyltransferase family protein [Medicago truncatula]
MS.gene88907	21.54	446.14	-4.3454	2.2872e-05	0.0078459	2.48876	5.08737	0.113499	30.4367	84.5645	100.311	XP_003615811.1	serine carboxypeptidase-like 42 [Medicago truncatula]|AES98769.1 serine carboxypeptidase-like protein [Medicago truncatula]|RHN56608.1 putative carboxypeptidase D [Medicago truncatula]
MS.gene29361	5.17	112.33	-4.502	2.3063e-05	0.0078478	0.0654847	0.376481	0.134389	8.56653	4.30944	7.78635	XP_003601259.1	pantothenate kinase 2 [Medicago truncatula]|XP_024634072.1 pantothenate kinase 2 [Medicago truncatula]|AES71510.1 pantothenate kinase [Medicago truncatula]|RHN68778.1 putative pantothenate kinase [Medicago truncatula]
MS.gene052177	2.91	151.57	-5.6267	2.3018e-05	0.0078478	0.175945	1.01153	0	3.17471	11.2242	64.4217	XP_004501621.1	protein CutA, chloroplastic isoform X1 [Cicer arietinum]
MS.gene27725	1.06	87.52	-6.2348	2.3836e-05	0.0080577	0.0461412	0.176848	0	14.0148	0.867565	7.19902	XP_003623928.1	AT-hook motif nuclear-localized protein 9 [Medicago truncatula]|XP_024625381.1 AT-hook motif nuclear-localized protein 9 [Medicago truncatula]|XP_024625382.1 AT-hook motif nuclear-localized protein 9 [Medicago truncatula]|XP_024625383.1 AT-hook motif nuclear-localized protein 9 [Medicago truncatula]|AES80146.1 AT hook motif DNA-binding family protein [Medicago truncatula]|RHN46927.1 putative PPC …
MS.gene57811	0	35.81	-7.2295	2.3871e-05	0.0080577	0	0	0	9.30166	6.35322	8.85187	XP_024641984.1	54S ribosomal protein L37, mitochondrial [Medicago truncatula]|XP_024641985.1 54S ribosomal protein L37, mitochondrial [Medicago truncatula]|ACJ83353.1 unknown [Medicago truncatula]|AES76407.1 ribosomal protein L37 [Medicago truncatula]|AFK47559.1 unknown [Medicago truncatula]|RHN52576.1 putative ribosomal protein L37 [Medicago truncatula]
MS.gene015457	106.95	5.9	4.1845	2.3977e-05	0.0080611	6.2148	6.05589	4.89988	0.791937	0.282937	0.662685	XP_003611263.2	NADH dehydrogenase (ubiquinone) complex I, assembly factor 6 [Medicago truncatula]|AES94221.2 squalene/phytoene synthase [Medicago truncatula]|RHN53726.1 putative squalene/phytoene synthase [Medicago truncatula]
MS.gene24137	156.31	10.13	3.9565	2.4081e-05	0.0080638	9.28245	9.22378	5.9131	1.47699	0.593647	0.679761	XP_024631210.1	thaumatin-like protein 1 isoform X2 [Medicago truncatula]|KEH40232.1 pathogenesis-related thaumatin family protein [Medicago truncatula]
MS.gene81457	0	42.39	-7.4713	2.4474e-05	0.0081633	0	0	0	9.85744	3.30167	1.34833	KEH16652.1	hypothetical protein MTR_0125s0060 [Medicago truncatula]
MS.gene59197	0	35.62	-7.2223	2.4626e-05	0.0081814	0	0	0	0.477203	0.703277	0.429268	XP_024642128.1	PH, RCC1 and FYVE domains-containing protein 1 isoform X3 [Medicago truncatula]
MS.gene26202	0	38.75	-7.3421	2.4882e-05	0.008234	0	0	0	5.91313	1.63475	2.41512	XP_003616125.1	E3 ubiquitin-protein ligase SINA-like 10 [Medicago truncatula]|AES99083.1 seven in absentia family protein [Medicago truncatula]|RHN56803.1 putative transcription factor C2H2 family [Medicago truncatula]
MS.gene33167	5.43	145.76	-4.806	2.5418e-05	0.0083239	0.20615	0.131687	0.188029	5.99289	2.16878	20.7941	-	Asp aminotransferase
MS.gene054815	25.48	0	7.5907	2.5449e-05	0.0083239	0.398142	0.817492	0.155633	0	0	0	XP_003624005.2	RAB6A-GEF complex partner protein 1 [Medicago truncatula]|ABD28704.1 WD40-like [Medicago truncatula]|AES80223.2 RIC1-like protein [Medicago truncatula]|RHN46990.1 putative transcription factor WD40-like family [Medicago truncatula]
MS.gene012319	4.26	112.27	-4.6353	2.5354e-05	0.0083239	0.389562	0.14931	0.0532977	5.27188	14.7017	5.19571	XP_003610028.2	choline monooxygenase, chloroplastic isoform X2 [Medicago truncatula]|AES92225.2 choline monooxygenase [Medicago truncatula]|RHN64669.1 putative choline monooxygenase [Medicago truncatula]
MS.gene045974	14.46	373.08	-4.6938	2.5654e-05	0.0083586	0.407059	1.64684	0.371277	12.7175	4.98097	80.924	ABO77440.1	S-adenosylmethionine decarboxylase [Medicago falcata]
MS.gene34061	194.1	4.1	5.5552	2.5817e-05	0.0083793	21.6574	22.5306	8.14837	0	1.86984	0	RHN63850.1	putative tRNA (guanine(37)-N(1))-methyltransferase [Medicago truncatula]
MS.gene070654	3913.16	360.54	3.4403	2.5921e-05	0.008381	792.981	1135.84	218.058	102.865	121.591	72.5243	PQQ10068.1	gibberellin-regulated protein 6-like [Prunus yedoensis var. nudiflora]
MS.gene57035	2.6	85.43	-5.0656	2.6219e-05	0.008381	0.0216073	0.165631	0.0295619	1.23461	5.04934	4.48587	XP_013467768.1	ABC transporter G family member 22 isoform X1 [Medicago truncatula]|KEH41805.1 white-brown-complex ABC transporter family protein [Medicago truncatula]|RHN79356.1 putative pigment precursor permease, P-loop containing nucleoside triphosphate hydrolase [Medicago truncatula]
MS.gene012665	0.79	62.39	-6.205	2.6214e-05	0.008381	0	0.0632643	0	1.38989	2.57152	1.95226	XP_004486931.2	uncharacterized protein LOC101513206 [Cicer arietinum]|XP_027187376.1 uncharacterized protein LOC101513206 [Cicer arietinum]
MS.gene24829	135.99	4.22	4.9977	2.6119e-05	0.008381	0.310893	1.22137	3.23263	0.0934947	0.146138	0.136912	XP_013458418.1	uncharacterized protein LOC25494181 isoform X4 [Medicago truncatula]|KEH32449.1 DENN (AEX-3) domain protein [Medicago truncatula]
MS.gene011571	33.77	0	8.0064	2.6399e-05	0.0084064	3.32656	0.476632	0.0850693	0	0	0	XP_013457604.1	phospholipase A1-Ibeta2, chloroplastic [Medicago truncatula]|KEH31635.1 glycerolipase A1 [Medicago truncatula]|RHN63195.1 putative carboxylic ester hydrolase [Medicago truncatula]
MS.gene37455	0	39.15	-7.358	2.7115e-05	0.0085697	0	0	0	2.04536	0.449232	2.41299	RHN70409.1	putative UVR domain, chaperonin ClpB, P-loop containing nucleoside triphosphate hydrolase [Medicago truncatula]
MS.gene95651	1.69	82.54	-5.6616	2.7088e-05	0.0085697	0.0356196	0.0341303	0.0243663	1.76746	0.5023	6.22968	ACL97384.1	Gag-Pol polyprotein [Medicago truncatula]
MS.gene040588	0	35.22	-7.2066	2.7409e-05	0.0085983	0	0	0	0.708857	1.47732	1.36208	XP_024632040.1	BTB/POZ domain-containing protein At1g04390 isoform X3 [Medicago truncatula]|KEH38346.1 BTB/POZ domain protein [Medicago truncatula]
MS.gene39878	27.69	0	7.6949	2.7395e-05	0.0085983	3.29638	1.57928	3.70458	0	0	0	XP_013468528.1	uncharacterized protein LOC25484299 [Medicago truncatula]|ACJ84114.1 unknown [Medicago truncatula]|AFK36814.1 unknown [Medicago truncatula]|KEH42565.1 HR-like lesion-inducing protein [Medicago truncatula]|RHN80071.1 putative HR-like lesion-inducer [Medicago truncatula]
MS.gene002926	968.7	54.88	4.1428	2.7572e-05	0.0086174	59.9815	12.3649	35.855	6.40799	2.08613	3.60817	KEH36837.1	polyadenylate-binding protein RBP47B [Medicago truncatula]
MS.gene56347	0	41.43	-7.4412	2.8101e-05	0.0087503	0	0	0	1.96085	0.632447	6.06192	XP_003598367.2	protein ZINC INDUCED FACILITATOR-LIKE 1 isoform X1 [Medicago truncatula]|AES68618.2 zinc induced facilitator-like protein [Medicago truncatula]|RHN65488.1 putative major facilitator superfamily [Medicago truncatula]
MS.gene66976	113.49	4.7	4.5885	2.8385e-05	0.0088064	8.23293	1.39469	4.79179	0.273578	0.610887	0.343391	XP_013451575.1	ADP-glucose phosphorylase [Medicago truncatula]|KEH25603.1 galactose-1-phosphate uridylyltransferase [Medicago truncatula]|RHN50801.1 putative UDP-glucose--hexose-1-phosphate uridylyltransferase [Medicago truncatula]
MS.gene99550	0.79	157.68	-7.5256	2.8508e-05	0.0088122	0	0.639233	0	10.282	0.223992	144.587	XP_013445249.1	MLP-like protein 28 [Medicago truncatula]|AFK46559.1 unknown [Medicago truncatula]|AFK49062.1 unknown [Medicago truncatula]|KEH19275.1 polyketide cyclase/dehydrase and lipid transporter [Medicago truncatula]|RHN40540.1 putative START-like domain-containing protein [Medicago truncatula]
MS.gene021978	1036.32	83.64	3.6308	2.8665e-05	0.0088284	43.6967	49.292	29.7649	4.6255	10.1543	2.9379	KEH21750.1	COBRA-like protein 2 precursor [Medicago truncatula]
MS.gene009894	17.78	266.42	-3.9078	2.9117e-05	0.0089348	2.48233	3.80567	1.35847	56.1748	25.1704	107.443	AFK49147.1	unknown [Medicago truncatula]
MS.gene55870	29.26	0	7.8	2.9661e-05	0.0090688	2.63838	1.38525	0.0988955	0	0	0	XP_003630627.1	galacturonokinase isoform X2 [Medicago truncatula]|AET05103.1 galactokinase [Medicago truncatula]|RHN43552.1 putative galacturonokinase [Medicago truncatula]
MS.gene39606	1.58	114.96	-6.1252	2.9918e-05	0.0091143	0	0.291527	0	13.4957	9.70454	0.861333	XP_013456887.1	myb family transcription factor EFM isoform X1 [Medicago truncatula]|KEH30918.1 myb-like transcription factor family protein [Medicago truncatula]|RHN62248.1 putative transcription factor MYB-HB-like family [Medicago truncatula]
MS.gene99050	106.98	2.8	5.2672	3.0154e-05	0.0091532	1.64047	0.964089	3.08231	0.164446	0.176256	0	XP_013447253.1	glutamine-dependent NAD(+) synthetase [Medicago truncatula]|KEH21280.1 glutamine-dependent NAD(+) synthetase, putative [Medicago truncatula]|RHN43514.1 putative NAD(+) synthase (glutamine-hydrolyzing) [Medicago truncatula]
MS.gene45098	299.6	7.07	5.4008	3.0506e-05	0.0092269	16.7187	9.32362	36.4282	0.532042	3.08886	0	MS.gene45098	-
MS.gene73459	621.3	26.3	4.5629	3.0823e-05	0.0092564	20.4386	5.31385	38.4261	3.22792	0.840908	2.476	XP_013470102.1	ATP synthase subunit beta, mitochondrial [Medicago truncatula]|KEH44140.1 F0F1-type ATP synthase, beta subunit [Medicago truncatula]|RHN82327.1 putative H(+)-transporting two-sector ATPase [Medicago truncatula]
MS.gene60765	320.25	22.61	3.8214	3.0742e-05	0.0092564	6.37381	6.44933	9.27838	0.958396	1.30115	1.02653	XP_004496399.1	somatic embryogenesis receptor kinase 2 [Cicer arietinum]
MS.gene86249	0	37.3	-7.288	3.1083e-05	0.0093016	0	0	0	3.87056	5.7388	1.23076	XP_003613073.2	uncharacterized protein LOC11407362 [Medicago truncatula]|AES96031.2 chaperone DnaJ-domain protein [Medicago truncatula]|RHN54943.1 putative DnaJ domain-containing protein [Medicago truncatula]
MS.gene02742	77.11	0.46	7.3559	3.1403e-05	0.009331	0.121911	1.24602	5.17055	0	0.109153	0	XP_013463054.1	F-box protein CPR1 [Medicago truncatula]|KEH37099.1 F-box protein interaction domain protein [Medicago truncatula]|RHN72954.1 putative F-box domain-containing protein [Medicago truncatula]
MS.gene017096	2.84	71.33	-4.764	3.1344e-05	0.009331	0.0879726	0.168589	0.120359	4.69593	5.19858	8.08039	KEH28402.1	plant/F17J16-140 protein [Medicago truncatula]
MS.gene46254	8.51	164.27	-4.3226	3.1617e-05	0.0093617	0.184742	0.354037	0.252754	2.91677	17.9056	8.71686	XP_013461297.1	auxilin-related protein 1 [Medicago truncatula]|KEH35332.1 DnaJ domain protein [Medicago truncatula]|RHN69472.1 putative DnaJ domain-containing protein [Medicago truncatula]
MS.gene072683	173.94	4.79	5.1755	3.1987e-05	0.0094382	28.3438	3.10978	1.92412	0.0813341	1.23498	0.204179	XP_003625994.2	probable WRKY transcription factor 23 [Medicago truncatula]|AES82212.2 WRKY family transcription factor [Medicago truncatula]|RHN49037.1 putative transcription factor WRKY family [Medicago truncatula]
MS.gene87203	1.02	116.58	-7.0956	3.2499e-05	0.0095558	0.0604189	0	0.0826617	7.90383	0.0811442	32.8412	RHN58851.1	putative RNA-directed DNA polymerase [Medicago truncatula]
MS.gene067425	490.89	13.5	5.182	3.2677e-05	0.0095716	20.4585	7.42728	43.8107	0.859818	4.01052	0.079943	RRT48933.1	hypothetical protein B296_00052711, partial [Ensete ventricosum]
MS.gene40476	0	62.84	-8.0398	3.3007e-05	0.0095716	0	0	0	20.24	3.33014	0.08914	XP_003631114.1	uncharacterized protein LOC11410152 [Medicago truncatula]|AET05590.1 translocon at the outer membrane ofs-like protein [Medicago truncatula]|RHN43919.1 Translocon at the outer membrane of chloroplasts 64 [Medicago truncatula]
MS.gene22588	8.59	191.84	-4.5561	3.2932e-05	0.0095716	0.405342	0.0970987	0.554566	30.7031	10.6155	12.1766	XP_003611188.2	PGR5-like protein 1A, chloroplastic [Medicago truncatula]|AES94146.2 PGR5-like protein 1A [Medicago truncatula]|RHN53664.1 hypothetical protein MtrunA17_Chr5g0398281 [Medicago truncatula]
MS.gene009411	559.18	50.29	3.4747	3.29e-05	0.0095716	34.3749	40.8009	26.0666	5.78143	3.69948	6.85962	XP_024635709.1	prohibitin-3, mitochondrial [Medicago truncatula]|XP_024635710.1 prohibitin-3, mitochondrial [Medicago truncatula]|ACJ84899.1 unknown [Medicago truncatula]|AFK41195.1 unknown [Medicago truncatula]|AES68436.2 prohibitin complex protein [Medicago truncatula]|RHN65357.1 putative prohibitin, Band 7 domain-containing protein [Medicago truncatula]
MS.gene053856	0	34.38	-7.17	3.3294e-05	0.0096218	0	0	0	3.92231	2.11408	2.60309	XP_003614575.1	protein SRG1 [Medicago truncatula]|AES97533.1 flavonol synthase/flavanone 3-hydroxylase [Medicago truncatula]|RHN55875.1 putative codeine 3-O-demethylase [Medicago truncatula]
MS.gene93079	437.24	23.47	4.2217	3.3486e-05	0.0096442	30.6704	5.08066	3.59162	1.09431	1.7803	0.588671	RHN41687.1	hypothetical protein MtrunA17_Chr8g0368711 [Medicago truncatula]
MS.gene20100	2	79.69	-5.1752	3.3664e-05	0.0096627	0.132688	0.254281	0	7.18257	2.31664	10.4624	AES82241.1	replication factor-A carboxy-terminal domain protein [Medicago truncatula]
MS.gene93755	29.49	559.31	-4.2194	3.4366e-05	0.0098306	1.82582	1.50724	0.0384304	24.4973	39.4226	25.8359	KEH21426.1	translocon at the outer membrane ofs-like protein [Medicago truncatula]
MS.gene019456	78.42	2.54	4.9254	3.4627e-05	0.009872	1.87363	0.913967	3.58875	0.102446	0.183006	0.214315	XP_013444950.1	two-component response regulator ORR22 isoform X2 [Medicago truncatula]|XP_024627533.1 two-component response regulator ORR22 isoform X2 [Medicago truncatula]|KEH18975.1 response regulator receiver domain protein [Medicago truncatula]|RHN40070.1 putative response regulator and transcription factor RR-A-type family [Medicago truncatula]
MS.gene24960	34.81	0	8.0482	3.504e-05	0.009956	7.93589	0.26681	0.380963	0	0	0	XP_013454784.1	probable WRKY transcription factor 33 [Medicago truncatula]|KEH28815.1 WRKY transcription factor [Medicago truncatula]|RHN58675.1 putative transcription factor WRKY family [Medicago truncatula]
MS.gene52949	10.58	279.56	-4.7517	3.6183e-05	0.010226	0.0961622	1.28998	0.394691	8.24186	61.5392	8.53013	XP_013468729.1	malate dehydrogenase [Medicago truncatula]|KEH42766.1 cytoplasmic-like malate dehydrogenase [Medicago truncatula]|RHN80389.1 putative malate dehydrogenase [Medicago truncatula]
MS.gene73697	0	34.46	-7.1757	3.6233e-05	0.010226	0	0	0	1.72952	2.40984	5.03641	XP_013451989.1	probable choline kinase 3 [Medicago truncatula]|ACJ84477.1 unknown [Medicago truncatula]|AFK42951.1 unknown [Medicago truncatula]|KEH26017.1 choline/ethanolamine kinase [Medicago truncatula]|RHN51262.1 putative ethanolamine kinase [Medicago truncatula]
MS.gene002955	0	32.79	-7.1032	3.7857e-05	0.010467	0	0	0	7.1178	9.34922	9.63487	PNY04088.1	histone-lysine N-methyltransferase ATXR3 [Trifolium pratense]
MS.gene068198	0	37.1	-7.2808	3.7352e-05	0.010467	0	0	0	7.67387	1.88153	11.4578	AES60543.2	hypothetical protein MTR_1g051110 [Medicago truncatula]
MS.gene92345	0.39	47.45	-6.6526	3.7978e-05	0.010467	0	0.111982	0	6.85344	4.39482	4.2644	GAU29499.1	hypothetical protein TSUD_115210 [Trifolium subterraneum]
MS.gene48787	142.35	7.4	4.2619	3.8011e-05	0.010467	9.93787	6.08373	10.6694	0.726398	1.76104	0.434173	Q40358.1	RecName: Full=Repetitive proline-rich cell wall protein; AltName: Full=MSPRP; Flags: Precursor|AAB48006.1 MsPRP [Medicago sativa]
MS.gene02516	0.79	58.81	-6.1189	3.7924e-05	0.010467	0	0.0811724	0	1.94255	1.90571	3.27766	RHN69511.1	putative S-adenosyl-L-methionine-dependent methyltransferase [Medicago truncatula]
MS.gene068015	0	47.72	-7.6458	3.808e-05	0.010467	0	0	0	0.125717	0.842162	4.94436	RHN62652.1	putative dynamin central domain, dynamin, GTPase domain, GTPase effector domain, Dynamin superfamily [Medicago truncatula]
MS.gene063061	975.97	71.6	3.7688	3.7386e-05	0.010467	47.3972	11.7416	23.4474	3.6938	4.54129	3.5273	XP_003622696.1	pectinesterase [Medicago truncatula]|AES78914.1 pectinesterase/pectinesterase inhibitor [Medicago truncatula]|RHN45665.1 putative pectinesterase [Medicago truncatula]
MS.gene79693	304.71	11.39	4.7364	3.7837e-05	0.010467	16.6997	5.60875	37.3333	0.77661	4.0463	0.866479	KEH18782.1	zinc finger, C3HC4 type (RING finger) protein [Medicago truncatula]|RHN39826.1 putative transcription factor C2H2 family [Medicago truncatula]
MS.gene59951	324.86	15.73	4.3638	3.9083e-05	0.010708	15.8141	8.29955	27.8306	1.57868	0.705023	3.63282	AES98673.1	hypothetical protein MTR_5g071410 [Medicago truncatula]
MS.gene56909	260.67	4.55	5.8282	3.9416e-05	0.010764	2.54067	3.95023	8.62441	0	0.643809	0	RHN63467.1	putative ferric-chelate reductase (NADH) [Medicago truncatula]
MS.gene065175	274.11	14.5	4.2346	4.0031e-05	0.010833	14.9836	16.9004	28.9338	1.8024	0.804933	4.52469	AFK43250.1	unknown [Medicago truncatula]
MS.gene01168	0	32.81	-7.1028	4.0163e-05	0.010833	0	0	0	3.30699	2.42207	2.37984	PNX88371.1	hypothetical protein L195_g044474, partial [Trifolium pratense]
MS.gene040149	70.9	0.21	8.0935	4.0438e-05	0.010833	0.523236	0	3.114	0	0	0.0329177	XP_003631073.1	actin-interacting protein 1-2 [Medicago truncatula]|ABE80134.1 WD40-like [Medicago truncatula]|AET05549.1 transducin/WD40 repeat protein [Medicago truncatula]|RHN43888.1 putative transcription factor WD40-like family [Medicago truncatula]
MS.gene79107	1.85	91.39	-5.5379	3.9834e-05	0.010833	0.0530752	0.406849	0	2.07496	20.3152	6.0103	XP_013455015.1	suppressor of disruption of TFIIS [Medicago truncatula]|XP_024638476.1 suppressor of disruption of TFIIS [Medicago truncatula]|KEH29061.1 haloacid dehalogenase-like hydrolase [Medicago truncatula]|RHN59129.1 putative pyridoxal phosphatase [Medicago truncatula]
MS.gene051780	368.92	11.17	5.0547	4.037e-05	0.010833	47.0226	3.57474	27.5412	3.15545	1.46138	0.0977943	KEH32425.1	jasmonate zim-domain protein [Medicago truncatula]
MS.gene052183	2.78	104.31	-5.1699	4.0414e-05	0.010833	0.578711	0.184838	0.13196	22.9147	2.33167	31.432	XP_003629471.1	proline-rich receptor-like protein kinase PERK4 [Medicago truncatula]|AET03947.1 receptor-like kinase [Medicago truncatula]|RHN42129.1 putative protein kinase RLK-Pelle-PERK-1 family [Medicago truncatula]
MS.gene03165	4.34	89.26	-4.5179	4.0869e-05	0.010914	0.0383957	0.0735808	0.105062	3.11761	3.09399	3.52669	XP_013462990.1	protein ROOT HAIR DEFECTIVE 3 homolog 2 [Medicago truncatula]|KEH37035.1 ROOT HAIR defective 3 GTP-binding family protein [Medicago truncatula]|RHN72821.1 putative P-loop containing nucleoside triphosphate hydrolase [Medicago truncatula]
MS.gene033301	28.77	0	7.7753	4.1107e-05	0.010943	6.65192	0.889368	0.423292	0	0	0	XP_013457732.1	high-affinity nitrate transporter 3.1 [Medicago truncatula]|AFK41592.1 unknown [Medicago truncatula]|KEH31763.1 component of high affinity nitrate transporter [Medicago truncatula]|RHN63442.1 putative high-affinity nitrate transporter [Medicago truncatula]
MS.gene005615	1138.77	69.55	4.0321	4.1279e-05	0.010954	200.212	189.548	139.826	5.17498	46.2219	9.41385	AES61808.2	heat shock factor-binding protein [Medicago truncatula]
MS.gene012777	421.86	36.35	3.5354	4.2232e-05	0.011172	47.5393	41.2263	15.1504	3.28776	3.4102	8.076	XP_027186464.1	glutathione S-transferase zeta class-like isoform X1 [Cicer arietinum]
MS.gene77338	4.7	178.53	-5.241	4.2507e-05	0.01121	0	0.816042	0.0582589	5.63455	31.7973	6.75093	XP_004491743.1	U4/U6 small nuclear ribonucleoprotein Prp31 homolog isoform X1 [Cicer arietinum]
MS.gene045707	37.56	0.29	7.1976	4.286e-05	0.011267	4.04402	1.58161	0.225828	0.0620487	0	0	XP_013452074.1	uncharacterized protein LOC25497057 [Medicago truncatula]|KEH26102.1 plant/T8K14-16 protein [Medicago truncatula]|RHN74405.1 hypothetical protein MtrunA17_Chr2g0309941 [Medicago truncatula]
MS.gene96498	35.15	0.23	7.0823	4.3074e-05	0.011271	5.45302	2.00108	3.96836	0	0.15582	0	XP_013458265.1	probable acylpyruvase FAHD1, mitochondrial isoform X1 [Medicago truncatula]|KEH32296.1 fumarylacetoacetate hydrolase family protein [Medicago truncatula]|RHN64294.1 putative acylpyruvate hydrolase [Medicago truncatula]
MS.gene81768	7.48	128.19	-4.1675	4.3141e-05	0.011271	0.289792	0.138838	0.297358	8.44255	6.61637	11.349	RHN79517.1	putative transcription factor bZIP family [Medicago truncatula]
MS.gene017157	0.39	46.65	-6.6293	4.3487e-05	0.011326	0	0.0292778	0	0.827	2.05183	1.23027	KEH28418.1	PolI-like B DNA polymerase [Medicago truncatula]
MS.gene003303	38.08	556.11	-3.8535	4.367e-05	0.011339	2.65408	0.77399	0.394691	19.7371	24.874	47.9139	RHN72874.1	putative o-succinylbenzoate--CoA ligase [Medicago truncatula]
MS.gene33809	45.25	0.42	6.6388	4.4131e-05	0.011389	5.00688	1.0544	1.65607	0	0	0.138458	XP_013457023.1	non-classical arabinogalactan protein 31 [Medicago truncatula]|KEH31054.1 pollen Ole e I family allergen [Medicago truncatula]|RHN62415.1 putative pistil-specific extensin-like protein [Medicago truncatula]
MS.gene76473	2390.24	246.03	3.2805	4.4004e-05	0.011389	253.04	259.067	136.513	46.1642	38.2403	29.6992	PNX98588.1	lactoylglutathione lyase [Trifolium pratense]
MS.gene002923	125.14	5.74	4.4623	4.4979e-05	0.011502	11.5018	3.50665	7.86804	1.27744	0.526609	0.246681	XP_013462796.1	derlin-2.2 [Medicago truncatula]|AFK36971.1 unknown [Medicago truncatula]|AFK43699.1 unknown [Medicago truncatula]|KEH36831.1 derlin-2 protein [Medicago truncatula]|RHN72486.1 putative derlin [Medicago truncatula]
MS.gene02966	0.79	72.43	-6.4146	4.4955e-05	0.011502	0	0.271533	0	1.38484	9.80014	19.076	XP_003591636.2	probable glutathione S-transferase [Medicago truncatula]|ABE86679.1 Intracellular chloride channel [Medicago truncatula]|AES61887.2 glutathione S-transferase, amino-terminal domain protein [Medicago truncatula]|AUW37462.1 putative tau class glutathione transferase GSTU1 [Medicago truncatula]|RHN81217.1 putative glutathione transferase [Medicago truncatula]
MS.gene048711	1296.55	80.3	4.012	4.4821e-05	0.011502	53.1499	42.598	87.4708	4.30204	16.4045	4.84603	RYR65383.1	hypothetical protein Ahy_A03g011316 isoform B [Arachis hypogaea]
MS.gene037133	153.16	5.42	4.812	4.5445e-05	0.011577	0.951149	13.6707	16.4832	0.595913	1.17097	0.698116	XP_003595362.1	ethylene-responsive transcription factor ERF017 [Medicago truncatula]|AES65613.1 ethylene-responsive transcription factor ERF017-like protein [Medicago truncatula]|RHN73684.1 putative transcription factor AP2-EREBP family [Medicago truncatula]
MS.gene047022	445.5	18.21	4.6162	4.5549e-05	0.011577	7.34723	6.75518	28.2387	2.74594	0.456302	1.0153	KEH21437.1	1-aminocyclopropane-1-carboxylate deaminase, putative [Medicago truncatula]
MS.gene69125	483.68	34.5	3.8063	4.5706e-05	0.011583	71.4199	53.437	102.881	7.57412	12.8053	15.3922	KEH36136.1	hypothetical protein MTR_3g111650 [Medicago truncatula]
MS.gene29258	26.84	0	7.676	4.6099e-05	0.011647	14.115	7.26707	0.576456	0	0	0	XP_013466900.1	nicotinamidase 2 [Medicago truncatula]|KEH40941.1 isochorismatase hydrolase family protein [Medicago truncatula]|RHN78364.1 putative nicotinamidase [Medicago truncatula]
MS.gene92411	35.39	0.29	7.103	4.6278e-05	0.011657	3.7359	0.743835	0.995698	0.0729542	0	0	RHN38980.1	putative transcription factor interactor and regulator CCHC(Zn) family [Medicago truncatula]
MS.gene072087	81.07	0.42	7.4966	4.6539e-05	0.011688	14.9828	0	3.41643	0	0	0.184822	PIN02323.1	Cyclin-dependent kinase CDK5 [Handroanthus impetiginosus]
MS.gene51920	317.42	14.71	4.4295	4.7586e-05	0.011916	6.22854	2.59789	17.0932	0.991643	1.32857	0.737597	XP_003624559.1	eukaryotic peptide chain release factor subunit 1-3 [Medicago truncatula]|AES80777.1 eukaryotic peptide chain release factor subunit 1-3 [Medicago truncatula]|AFK34245.1 unknown [Medicago truncatula]|RHN47412.1 putative 50S ribosomal protein L30e [Medicago truncatula]
MS.gene27373	115.18	2.85	5.3282	4.809e-05	0.012007	0.490133	3.62294	3.289	0.0701892	0.313458	0	XP_013452813.1	probable cyclic nucleotide-gated ion channel 20, chloroplastic [Medicago truncatula]|XP_024641830.1 probable cyclic nucleotide-gated ion channel 20, chloroplastic [Medicago truncatula]|KEH26841.1 cyclic nucleotide-gated cation channel protein [Medicago truncatula]|RHN52481.1 putative potassium channel, voltage-dependent, ELK [Medicago truncatula]
MS.gene35534	54.6	0.58	6.6986	4.8522e-05	0.012079	0.35341	0.294464	1.24032	0.046209	0	0	RHN60017.1	putative calcium-transporting ATPase [Medicago truncatula]
MS.gene010946	1.5	102.68	-6.5373	4.8733e-05	0.012095	0	0	0.156467	10.7477	0.614378	22.0882	XP_024635875.1	ABC transporter C family member 3 [Medicago truncatula]|RHN67317.1 putative xenobiotic-transporting ATPase [Medicago truncatula]
MS.gene39380	328.16	20.17	4.0262	4.9042e-05	0.012136	31.6181	5.34844	4.27054	1.32522	1.77549	1.10893	XP_003626764.1	probable serine/threonine-protein kinase PBL19 [Medicago truncatula]|XP_024629276.1 probable serine/threonine-protein kinase PBL19 [Medicago truncatula]|AET01240.1 receptor-like kinase plant [Medicago truncatula]|RHN38751.1 putative protein kinase RLK-Pelle-RLCK-VIIa-2 family [Medicago truncatula]
MS.gene024719	17.49	307.95	-4.1573	4.9486e-05	0.012153	0.663439	1.10188	0.665632	42.4968	4.69269	27.9368	RVW33196.1	hypothetical protein CK203_081090 [Vitis vinifera]
MS.gene015776	54.37	0.46	6.8688	4.935e-05	0.012153	19.4504	4.31837	0.486785	0	0.318566	0	XP_003630751.1	transmembrane protein 234 homolog [Medicago truncatula]|AET05227.1 transmembrane-like protein [Medicago truncatula]|RHN43650.1 putative transmembrane family 234 protein [Medicago truncatula]
MS.gene28717	124.76	4.57	4.7842	4.9542e-05	0.012153	2.83896	1.52064	2.02649	0.265142	0	0.177495	XP_013457302.1	berberine bridge enzyme-like 13 [Medicago truncatula]|KEH31333.1 FAD-binding berberine family protein [Medicago truncatula]
MS.gene005166	0	32.09	-7.0725	5.0004e-05	0.012227	0	0	0	1.87818	4.80391	3.85767	KEH43042.1	Serine/Threonine kinase domain protein [Medicago truncatula]
MS.gene78133	181.64	9.36	4.2696	5.0133e-05	0.012227	1.94609	4.69006	7.01939	0.310358	0.910818	0.371006	XP_003606273.1	glucomannan 4-beta-mannosyltransferase 2 [Medicago truncatula]|AES88470.1 cellulose synthase-like protein A1 [Medicago truncatula]|RHN60566.1 putative glucomannan 4-beta-mannosyltransferase [Medicago truncatula]
MS.gene24098	127.98	1641.65	-3.6802	5.0584e-05	0.012301	11.1972	7.01903	4.00882	200.545	51.6499	230.753	PNY14915.1	thioredoxin-like protein CDSP32 chloroplastic-like [Trifolium pratense]
MS.gene057843	7.83	157.05	-4.2812	5.0867e-05	0.012335	0.506277	0.303194	0.0865824	2.94989	7.47938	18.6725	XP_003604712.1	receptor-like protein 13 [Medicago truncatula]|AES86909.1 leucine-rich receptor-like kinase family protein [Medicago truncatula]|RHN58857.1 putative non-specific serine/threonine protein kinase [Medicago truncatula]
MS.gene31394	29.16	0	7.7758	5.2089e-05	0.012548	0.0333216	1.34099	0.364709	0	0	0	KEH39246.1	frigida-LIKE protein [Medicago truncatula]
MS.gene006381	23.28	670.69	-4.8414	5.2454e-05	0.012548	0.824601	2.04116	0.282043	1.08492	30.0399	105.613	XP_013469727.1	ATP sulfurylase 1, chloroplastic [Medicago truncatula]|KEH43765.1 ATP sulfurylase [Medicago truncatula]|RHN81943.1 putative sulfate adenylyltransferase [Medicago truncatula]
MS.gene74246	49.25	0.88	5.7664	5.2289e-05	0.012548	4.19858	1.26095	0.257206	0	0.0841613	0.0788479	RHN82797.1	putative major facilitator, sugar transporter, major facilitator superfamily [Medicago truncatula]
MS.gene047639	3391.38	171.86	4.3019	5.2489e-05	0.012548	219.804	91.5175	427.724	16.5602	12.9268	62.7659	XP_003611749.1	uncharacterized protein LOC11416521 [Medicago truncatula]|AES94707.1 DUF1685 family protein [Medicago truncatula]|RHN54032.1 hypothetical protein MtrunA17_Chr5g0402271 [Medicago truncatula]
MS.gene023979	0.54	63.58	-6.4336	5.2267e-05	0.012548	0.0684231	0	0	2.5721	1.01083	8.99666	KEH23381.1	proline iminopeptidase-like protein [Medicago truncatula]
MS.gene000202	11.73	171.99	-3.8877	5.3131e-05	0.012559	0.44475	0.710259	0.304241	4.45831	18.5664	14.1299	XP_024632233.1	uncharacterized protein LOC11418598 isoform X2 [Medicago truncatula]|AES66105.1 carboxyl-terminal peptidase [Medicago truncatula]|RHN74345.1 putative neprosin [Medicago truncatula]
MS.gene016033	52.25	0.23	7.6483	5.282e-05	0.012559	0.147567	1.27257	6.46056	0	0.0990932	0	ACJ85570.1	unknown [Medicago truncatula]
MS.gene89973	267.73	3.67	6.1811	5.3047e-05	0.012559	1.41782	0	16.1333	0.103995	0.371546	0.261066	GAU46782.1	hypothetical protein TSUD_351810 [Trifolium subterraneum]
MS.gene011758	200.03	10.46	4.2616	5.2936e-05	0.012559	9.43807	0.933056	1.79342	0.422367	0.352099	0.32987	XP_013457476.1	probable receptor-like protein kinase At2g23200 [Medicago truncatula]|KEH31507.1 LRR receptor-like kinase [Medicago truncatula]|RHN62999.1 putative protein kinase RLK-Pelle-CrRLK1L-1 family [Medicago truncatula]
MS.gene034080	144.96	5.12	4.8039	5.3601e-05	0.012635	5.71822	4.5519	18.6557	0.13228	1.29964	1.21759	AES86577.1	methyl-CpG-binding domain protein [Medicago truncatula]|RHN58519.1 putative DNA-binding domain-containing protein [Medicago truncatula]
MS.gene51109	7.01	125.72	-4.198	5.4004e-05	0.012694	0.619781	1.18774	0.565299	10.5619	16.5089	48.6095	RHN38436.1	putative MRN complex-interacting protein [Medicago truncatula]
MS.gene26688	37.43	0.23	7.1821	5.4185e-05	0.012701	5.16891	0.4832	1.55235	0	0.0846583	0	XP_003609971.1	20 kDa chaperonin, chloroplastic [Medicago truncatula]|XP_024638201.1 20 kDa chaperonin, chloroplastic [Medicago truncatula]|AES92168.1 GroES chaperonin [Medicago truncatula]|RHN64542.1 putative groES chaperonin family [Medicago truncatula]
MS.gene049356	926.21	70.04	3.7245	5.4963e-05	0.012848	19.9395	20.222	21.0304	2.4384	5.46016	1.23575	XP_003602495.1	ABC transporter F family member 5 [Medicago truncatula]|AES72746.1 ABC transporter F family protein [Medicago truncatula]|RHN69856.1 putative adenosinetriphosphatase [Medicago truncatula]
MS.gene24887	130.38	8.16	4.0137	5.6355e-05	0.013137	7.68175	4.39943	1.53015	0.752341	0.237168	0.333292	KEH28755.1	fatty acyl-CoA synthetase family protein [Medicago truncatula]
MS.gene34059	78.16	2.17	5.1669	5.6844e-05	0.013214	0.280139	1.23889	0.928692	0.0324023	0.101294	0	KEH43530.1	Myb DNA-binding domain protein [Medicago truncatula]
MS.gene02905	98.83	2.88	5.0843	5.7147e-05	0.013249	21.2707	5.63266	1.26988	0	0.831042	0.486609	XP_003594293.1	pEARLI1-like lipid transfer protein 2 [Medicago truncatula]|AES64544.1 Lipid transfer protein [Medicago truncatula]
MS.gene046410	810.17	36.97	4.4558	5.7483e-05	0.01329	53.8121	17.7926	106.286	12.2511	4.7078	2.14569	XP_003613054.1	MADS-box protein JOINTLESS [Medicago truncatula]|AES96012.1 MADS-box transcription factor [Medicago truncatula]|RHN54937.1 putative transcription factor MADS-MIKC family [Medicago truncatula]
MS.gene047344	659.91	66.78	3.3043	5.8251e-05	0.013422	73.2931	52.2806	37.4305	8.18079	10.3341	11.1486	RHN71973.1	putative transcription factor AP2-EREBP family [Medicago truncatula]
MS.gene021357	2.37	114.79	-5.5446	5.8374e-05	0.013422	0	2.87655	0	14.6706	113.228	39.9765	KEH43710.1	hypothetical protein MTR_1g100627 [Medicago truncatula]
MS.gene033267	1.18	89.48	-6.1766	5.8655e-05	0.01345	0	0.249457	0	12.0048	0.641017	8.78983	PNX77387.1	hypothetical protein L195_g033352, partial [Trifolium pratense]
MS.gene072436	21.19	275.23	-3.6757	5.9128e-05	0.013522	1.03715	1.49068	0.177371	13.0609	25.029	12.9682	XP_003626332.1	sugar transporter ERD6-like 5 isoform X1 [Medicago truncatula]|ABN08184.1 General substrate transporter [Medicago truncatula]|ABN09010.1 General substrate transporter [Medicago truncatula]|AES82550.1 sugar porter (SP) family MFS transporter [Medicago truncatula]|RHN49324.1 putative major facilitator, sugar transporter, major facilitator superfamily [Medicago truncatula]
MS.gene003547	94.89	1.8	5.7517	5.9313e-05	0.013528	17.713	0.1208	2.0698	0.379132	0.0846583	0.158627	XP_003607199.1	L-ascorbate peroxidase 3 [Medicago truncatula]|AES89396.1 L-ascorbate peroxidase [Medicago truncatula]|AFK44173.1 unknown [Medicago truncatula]|RHN61481.1 putative L-ascorbate peroxidase [Medicago truncatula]
MS.gene037764	0	38.88	-7.3462	5.9955e-05	0.013601	0	0	0	5.17312	1.37727	0.374609	XP_024638234.1	serine carboxypeptidase-like 19 isoform X3 [Medicago truncatula]
MS.gene87491	142.88	8.63	4.0509	5.9899e-05	0.013601	1.83497	11.1011	4.28262	0.703312	0.724827	0.316898	KEH29075.1	E3 ubiquitin-protein ligase XBAT31-like protein, partial [Medicago truncatula]
MS.gene060808	13150.2	887.74	3.8887	6.1407e-05	0.013893	1150.85	137.537	411.183	47.436	79.5213	93.7776	XP_003609366.1	blue copper protein [Medicago truncatula]|AES91563.1 plastocyanin-like domain protein [Medicago truncatula]|RHN63968.1 putative Blue (type 1) copper binding protein [Medicago truncatula]
MS.gene67886	1.33	99.81	-6.0825	6.1634e-05	0.013907	0.113553	0.217611	0	26.8068	0.762525	2.42891	XP_004486507.1	uncharacterized protein LOC101513202 [Cicer arietinum]
MS.gene94149	53147.6	2447.45	4.4406	6.2184e-05	0.013919	1968.87	487.391	5456.02	410.611	376.031	149.715	Q07202.1	RecName: Full=Cold and drought-regulated protein CORA|AAA99833.1 corA [Medicago sativa]
MS.gene96827	42146.5	2108.59	4.321	6.2007e-05	0.013919	382.531	925.828	2959.84	101.787	144.825	310.449	QAB43870.1	thiazole biosynthetic enzyme [Medicago sativa]
MS.gene27494	92.86	3.74	4.6385	6.2129e-05	0.013919	0.236371	1.97879	1.24249	0.112237	0.116956	0.0313063	XP_024627196.1	phospholipid-transporting ATPase 1 isoform X1 [Medicago truncatula]|XP_024627197.1 phospholipid-transporting ATPase 1 isoform X1 [Medicago truncatula]|XP_024627198.1 phospholipid-transporting ATPase 1 isoform X1 [Medicago truncatula]|XP_024627199.1 phospholipid-transporting ATPase 1 isoform X1 [Medicago truncatula]|KEH23276.1 phospholipid-transporting ATPase-like protein [Medicago truncatula]|RHN…
MS.gene036925	0	31.65	-7.0533	6.3011e-05	0.014067	0	0	0	1.5367	3.20261	5.71507	RZB94120.1	KH domain-containing protein isoform B [Glycine soja]
MS.gene76467	62.54	3.38	4.2127	6.356e-05	0.014152	2.42777	2.53239	1.34543	0.184836	0.288911	0.116002	XP_003629360.1	cytochrome P450 84A1 [Medicago truncatula]|AET03836.1 cytochrome P450 family monooxygenase [Medicago truncatula]|RHN42014.1 putative cytochrome P450 [Medicago truncatula]
MS.gene88230	28.35	0	7.7556	6.386e-05	0.014181	1.93422	0.247113	0.0588063	0	0	0	XP_013455821.1	protein transport protein SEC24 isoform X1 [Medicago truncatula]|KEH29852.1 Sec23/Sec24 transport family protein [Medicago truncatula]|RHN60481.1 putative von Willebrand factor, type A, Zinc finger, Sec23/Sec24-type, sec23/Sec24, trunk [Medicago truncatula]
MS.gene016958	146.54	6.48	4.5049	6.4451e-05	0.014238	5.84432	0.816663	4.91413	0.549237	0.163523	0.382997	XP_024640261.1	dihydropyrimidinase isoform X2 [Medicago truncatula]|KEH28373.1 dihydropyrimidinase [Medicago truncatula]
MS.gene92879	26.09	0	7.6036	6.4307e-05	0.014238	0.343584	1.97531	2.35036	0	0	0	RHN66128.1	putative non-specific serine/threonine protein kinase [Medicago truncatula]
MS.gene53871	1.18	78.97	-5.9954	6.5292e-05	0.014358	0	0.0965892	0	5.00192	0.60922	1.58544	KEH34525.1	LRR receptor-like kinase [Medicago truncatula]
MS.gene52226	37.91	0.65	5.7845	6.5338e-05	0.014358	0.742128	0.484153	0.540073	0	0.0212063	0.039735	XP_003623908.2	FT-interacting protein 1 [Medicago truncatula]|AES80126.2 calcium-dependent lipid-binding (CaLB domain) family protein [Medicago truncatula]
MS.gene061633	0	48.28	-7.662	6.5641e-05	0.014388	0	0	0	3.36712	0.300744	28.0348	XP_013454958.1	delta-1-pyrroline-5-carboxylate synthase isoform X1 [Medicago truncatula]|KEH29006.1 delta-1-pyrroline-5-carboxylate synthetase [Medicago truncatula]
MS.gene024814	30.91	393.07	-3.6597	6.7629e-05	0.014785	0.595758	1.4628	0.203771	11.5895	7.12607	23.1675	XP_024640842.1	uncharacterized protein LOC11443162 isoform X1 [Medicago truncatula]|XP_024640843.1 uncharacterized protein LOC11443162 isoform X1 [Medicago truncatula]|XP_024640844.1 uncharacterized protein LOC11443162 isoform X1 [Medicago truncatula]
MS.gene34127	310.64	28.33	3.4544	6.9093e-05	0.01503	121.359	86.2687	38.7312	8.02497	19.0101	10.8027	NP_001352486.1	uncharacterized LOC103643066 isoform 1 [Zea mays]
MS.gene028193	0	33.18	-7.1197	6.9108e-05	0.01503	0	0	0	3.77349	0.808898	4.79959	RHN42323.1	putative codeine 3-O-demethylase [Medicago truncatula]
MS.gene065164	2.17	84.11	-5.4683	6.9569e-05	0.015092	0.0578015	0.11077	0.158161	10.951	15.5258	0.800007	XP_013464759.1	uncharacterized protein LOC25487391 [Medicago truncatula]|KEH38794.1 peroxisomal membrane 22 kDa (Mpv17/PMP22) family protein [Medicago truncatula]|RHN75161.1 hypothetical protein MtrunA17_Chr2g0318131 [Medicago truncatula]
MS.gene061658	92.13	2.44	5.2083	7.0511e-05	0.015257	5.09714	1.03426	7.1377	0	0.563755	0.301807	KEH40724.1	tobamovirus multiplication-like protein [Medicago truncatula]
MS.gene25051	2.05	83.42	-5.5306	7.1138e-05	0.015353	0.041587	0	0.056897	0.625322	7.7635	1.77909	RHN39550.1	putative chromatin regulator PHD family [Medicago truncatula]
MS.gene39277	3330.29	197.89	4.0728	7.236e-05	0.015577	42.292	176.031	299.431	30.4053	24.159	16.1326	RYR40202.1	hypothetical protein Ahy_A09g045912 isoform A [Arachis hypogaea]
MS.gene031551	1457.86	40.62	5.1634	7.392e-05	0.015872	1.64215	14.4237	114.707	1.3032	3.43071	6.08387	QAB43870.1	thiazole biosynthetic enzyme [Medicago sativa]
MS.gene00494	363.2	20.56	4.1411	7.5172e-05	0.015979	8.19478	5.50505	8.59153	0.60271	1.85424	0.168114	XP_003589080.2	beta-galactosidase [Medicago truncatula]|AES59331.2 beta-like galactosidase [Medicago truncatula]|RHN77234.1 putative beta-galactosidase [Medicago truncatula]
MS.gene52766	24.57	882.23	-5.1758	7.4924e-05	0.015979	0.454674	1.4937	0.666491	11.3782	0.697873	156.874	XP_013462277.1	catalase-4 [Medicago truncatula]|KEH36312.1 catalase heme-binding enzyme [Medicago truncatula]|RHN71225.1 Catalase-1/2 [Medicago truncatula]
MS.gene65835	3.01	124.98	-5.6551	7.4791e-05	0.015979	0	0	0.316323	4.86713	6.05506	31.3457	RHN61540.1	putative uracil-DNA glycosylase [Medicago truncatula]
MS.gene024395	159.75	4.73	5.061	7.511e-05	0.015979	10.1122	13.9958	30.5522	0	3.39524	0.530148	GAU13696.1	hypothetical protein TSUD_348000 [Trifolium subterraneum]
MS.gene25171	3.16	115.53	-5.1422	7.5836e-05	0.016079	0	1.41888	0	25.049	15.4127	19.5634	XP_013466593.1	uncharacterized protein LOC25482557 [Medicago truncatula]|KEH40634.1 hypothetical protein MTR_1g032560 [Medicago truncatula]|RHN78063.1 hypothetical protein MtrunA17_Chr1g0161421 [Medicago truncatula]
MS.gene73746	4	94.8	-4.4628	7.7047e-05	0.016295	0.0814809	0.156149	0	3.28758	1.49556	2.40927	AES80605.2	lisH domain and HEAT repeat KIAA1468-like protein [Medicago truncatula]
MS.gene058121	0	40.07	-7.3936	7.7366e-05	0.016322	0	0	0	0.153833	7.00744	4.95595	KRH77708.1	hypothetical protein GLYMA_01G229300, partial [Glycine max]
MS.gene91905	21.51	0	7.3485	7.9373e-05	0.016621	1.3967	0.718117	0.372857	0	0	0	KEH27811.1	hypothetical protein MTR_5g039515 [Medicago truncatula]
MS.gene015568	6.23	108.58	-4.1534	7.8992e-05	0.016621	0.0678432	0.346703	0.0928193	2.27827	7.28923	4.6665	XP_013450559.1	cell division cycle 5-like protein isoform X1 [Medicago truncatula]|KEH24587.1 cell division control protein, putative [Medicago truncatula]|RHN49435.1 putative transcription factor MYB-HB-like family [Medicago truncatula]
MS.gene72573	696.92	65.93	3.4021	7.925e-05	0.016621	24.4118	48.6764	32.3171	7.95066	4.51302	5.78254	XP_024642437.1	uncharacterized protein LOC112422890 [Medicago truncatula]
MS.gene34800	10.01	160.45	-3.9495	7.9577e-05	0.016622	0.255495	0.102005	0.0291295	2.28904	2.6736	4.86228	XP_003628563.1	ABC transporter C family member 14 [Medicago truncatula]|AET03039.1 multidrug resistance protein ABC transporter family protein [Medicago truncatula]|RHN41223.1 putative xenobiotic-transporting ATPase [Medicago truncatula]
MS.gene92996	90.25	6.05	3.8937	8.0306e-05	0.016733	3.23428	3.53446	1.46279	0.160767	0.538478	0.235425	XP_013470073.1	D-3-phosphoglycerate dehydrogenase 1, chloroplastic [Medicago truncatula]|KEH44111.1 D-3-phosphoglycerate dehydrogenase family protein [Medicago truncatula]|RHN82271.1 putative phosphoglycerate dehydrogenase [Medicago truncatula]
MS.gene24577	75.19	1.61	5.5938	8.1891e-05	0.017021	6.57505	0.288557	3.50211	0.30188	0.134816	0	XP_013468229.1	peroxidase 21 [Medicago truncatula]|KEH42266.1 cationic peroxidase [Medicago truncatula]
MS.gene020536	38.34	0.29	7.2192	8.2813e-05	0.01717	0.332696	6.69451	0.227588	0.0625322	0	0	XP_013450098.1	growth-regulating factor 3 isoform X2 [Medicago truncatula]|KEH24126.1 growth-regulating factor [Medicago truncatula]
MS.gene002895	704.36	35.2	4.3249	8.4451e-05	0.01734	145.585	29.1296	3.60468	5.79016	2.26827	5.27017	KDO74779.1	hypothetical protein CISIN_1g026270mg [Citrus sinensis]
MS.gene21213	65.94	3.48	4.2347	8.441e-05	0.01734	8.29399	3.17889	3.35487	0.325336	0.484307	0.635223	XP_013453439.1	deSI-like protein At4g17486 isoform X2 [Medicago truncatula]|KEH27468.1 PPPDE thiol peptidase family protein, putative [Medicago truncatula]
MS.gene63622	94.95	1.33	6.1272	8.4268e-05	0.01734	8.0055	42.912	0	0	0.623282	0.291966	XP_013459315.1	albumin-1 [Medicago truncatula]|AFK48385.1 unknown [Medicago truncatula]|KEH33346.1 leginsulin related MtN11/16/17 family [Medicago truncatula]|RHN66407.1 putative albumin I [Medicago truncatula]
MS.gene000860	1.5	143.33	-6.9376	8.4051e-05	0.01734	0	0	0.451657	14.3953	0.221683	124.197	KEH43710.1	hypothetical protein MTR_1g100627 [Medicago truncatula]
MS.gene013658	1.02	62.66	-6.2113	8.6972e-05	0.017814	0.0578015	0	0.0790807	11.8202	7.37475	0.654551	AES81044.2	translocon at the outer envelope membrane ofs protein [Medicago truncatula]
MS.gene59361	44.84	1.59	4.8029	8.7583e-05	0.017858	14.8808	15.1611	2.31939	0.283234	0.505958	0.94803	PNX81253.1	hypothetical protein L195_g037270 [Trifolium pratense]
MS.gene52199	1041.65	57.67	4.1755	8.7613e-05	0.017858	131.253	43.8841	271.27	32.4731	12.7519	14.0551	XP_003623880.1	uncharacterized protein LOC11432225 [Medicago truncatula]|AES80098.1 transmembrane protein, putative [Medicago truncatula]|AFK34892.1 unknown [Medicago truncatula]|RHN46885.1 hypothetical protein MtrunA17_Chr7g0246991 [Medicago truncatula]
MS.gene44236	112.6	8.12	3.8056	8.7979e-05	0.01789	9.82088	6.9579	4.72309	1.43196	0.639501	0.599127	XP_013461349.1	2-oxoisovalerate dehydrogenase subunit alpha 1, mitochondrial [Medicago truncatula]|KEH35384.1 2-oxoisovalerate dehydrogenase subunit alpha [Medicago truncatula]|RHN69521.1 putative 3-methyl-2-oxobutanoate dehydrogenase (2-methylpropanoyl-transferring) [Medicago truncatula]
MS.gene024353	0.54	47.82	-6.0135	8.8455e-05	0.017943	0.0556905	0	0	2.26095	1.79505	3.53862	XP_003623392.1	septin and tuftelin-interacting protein 1 homolog 2 [Medicago truncatula]|AES79610.1 tuftelin-interacting protein [Medicago truncatula]
MS.gene032894	57.12	0.29	7.7802	8.9431e-05	0.018098	0	1.10746	3.11605	0.0511144	0	0	KEH26961.1	MATE efflux family protein [Medicago truncatula]
MS.gene029872	1.88	72.99	-5.1132	9.0415e-05	0.018253	0.44786	0.429135	0	10.2697	4.36079	32.5429	XP_023767845.1	40S ribosomal protein S23 isoform X1 [Lactuca sativa]
MS.gene004361	70.96	0.46	7.2507	9.0632e-05	0.018253	25.0172	0	3.76498	0	0.335988	0	RHN72209.1	putative fasciclin-like arabinogalactan protein [Medicago truncatula]
MS.gene73381	1.54	62.19	-5.5021	9.0962e-05	0.018276	0	0.308374	0.110077	3.26644	7.672	18.3234	XP_003624513.1	protein COFACTOR ASSEMBLY OF COMPLEX C SUBUNIT B CCB1, chloroplastic [Medicago truncatula]|AES80731.1 cofactor assembly of complex protein C, putative [Medicago truncatula]|RHN47371.1 putative cofactor assembly of complex C subunit B, CCB1 [Medicago truncatula]
MS.gene89523	0.54	65.65	-6.4896	9.1444e-05	0.018329	0.119485	0	0	2.33562	1.20354	19.4691	ABN09016.1	Phosphoglycerate/bisphosphoglycerate mutase [Medicago truncatula]|AES82545.1 phosphoglycerate/bisphosphoglycerate mutase family protein [Medicago truncatula]|RHN49319.1 putative phosphoric monoester hydrolase [Medicago truncatula]
MS.gene20955	1154.32	91.69	3.6537	9.1975e-05	0.018392	68.8693	46.0948	102.125	13.0818	16.2992	8.55499	PNX86287.1	germin-like protein 5-1-like, partial [Trifolium pratense]
MS.gene69008	1.06	54.77	-5.5567	9.2209e-05	0.018395	0.0606478	0.232448	0	2.64459	4.88709	11.8279	XP_003620654.1	uncharacterized protein LOC11427581 [Medicago truncatula]|AES76872.1 elongation factor Ts protein [Medicago truncatula]|RHN52987.1 putative ribosomal protein S1 [Medicago truncatula]
MS.gene064369	4.59	136.8	-5.0167	9.3005e-05	0.018467	0	0.097873	0.0698735	0.767939	7.51069	1.94388	KEH33874.1	disease resistance protein (CC-NBS-LRR class) family protein [Medicago truncatula]
MS.gene61577	478.77	20.73	4.5339	9.2812e-05	0.018467	6.91478	19.4826	25.1151	3.09446	1.43723	0.103577	XP_003592350.1	probable fructokinase-7 [Medicago truncatula]|AES62601.1 pfkB family carbohydrate kinase [Medicago truncatula]|RHN81903.1 putative fructokinase [Medicago truncatula]
MS.gene39510	2.96	117.44	-5.3971	9.3583e-05	0.018538	0.0315177	0.1812	0.0862415	12.3692	0.169317	7.77272	PNX87137.1	protein dehydration-induced 19-like, partial [Trifolium pratense]
MS.gene57732	303.78	18.62	4.0332	9.4903e-05	0.018712	3.87214	13.6043	9.96462	1.98699	0.825459	0.309338	RHN64114.1	putative heavy metal-associated domain, HMA [Medicago truncatula]
MS.gene063489	375.41	19.4	4.2701	9.4683e-05	0.018712	22.2454	13.0336	80.8365	3.40883	7.42146	4.99184	XP_013457984.1	PLASMODESMATA CALLOSE-BINDING PROTEIN 3 [Medicago truncatula]|AFK41889.1 unknown [Medicago truncatula]|KEH32015.1 carbohydrate-binding X8 domain protein [Medicago truncatula]|RHN63722.1 putative X8 domain-containing protein [Medicago truncatula]
MS.gene033327	430.16	19.08	4.496	9.538e-05	0.018724	1.45198	71.2933	3.27506	1.47518	1.52841	1.23441	AFK44189.1	unknown [Medicago truncatula]
MS.gene050343	60.01	0.91	6.0094	9.541e-05	0.018724	0.0697647	1.89402	0.524965	0	0.062464	0	ABD32582.1	Integrase, catalytic region; Zinc finger, CCHC-type; Peptidase aspartic, catalytic [Medicago truncatula]
MS.gene05645	0	33.87	-7.1494	9.6814e-05	0.018956	0	0	0	7.6335	0.786703	10.1957	AES70737.2	neutral/alkaline non-lysosomal ceramidase [Medicago truncatula]
MS.gene09288	74.44	1.23	5.9384	9.7575e-05	0.01906	8.31145	0	2.79049	0.153343	0.0684816	0.128316	OIW19192.1	hypothetical protein TanjilG_04935 [Lupinus angustifolius]
MS.gene28648	0	27.87	-6.8689	9.8216e-05	0.019141	0	0	0	1.64723	2.54643	2.54471	PNY08601.1	putative sugar phosphate/phosphate translocator [Trifolium pratense]
MS.gene85155	537.87	47.05	3.5145	9.9893e-05	0.019379	17.197	8.1443	12.6091	2.1177	3.01974	1.46118	KEH39547.1	NADP-dependent malic enzyme-like protein [Medicago truncatula]
MS.gene22765	22.4	0	7.4148	9.9839e-05	0.019379	2.33494	2.55693	0.15212	0	0	0	XP_013450635.1	RING-H2 finger protein ATL3 [Medicago truncatula]|KEH24663.1 anaphase-promoting complex subunit 11 RING-H2 finger protein [Medicago truncatula]|RHN49633.1 putative transcription factor C2H2 family [Medicago truncatula]
MS.gene035238	35.86	0.42	6.2956	0.00010057	0.019464	3.32025	2.26235	2.32176	0	0	0.185674	XP_013458210.1	F-box/kelch-repeat protein At3g06240 [Medicago truncatula]|KEH32241.1 galactose oxidase [Medicago truncatula]|RHN64156.1 putative F-box domain, galactose oxidase/kelch, beta-propeller, F-box associated interaction [Medicago truncatula]
MS.gene81709	5.52	123.25	-4.4715	0.00010141	0.019558	0.765466	0	0.261817	20.4301	11.3085	12.1195	KYP39749.1	hypothetical protein KK1_038941 [Cajanus cajan]
MS.gene45606	5.89	97.77	-4.1677	0.00010152	0.019558	0.138623	0.531311	0.474142	13.1318	9.6811	15.6107	AFK36857.1	unknown [Medicago truncatula]
MS.gene063465	43.03	0.95	5.5063	0.00010225	0.019638	2.65054	0.371667	0.235858	0.0324023	0.0578821	0.0271139	XP_013457950.1	AT-rich interactive domain-containing protein 4B [Medicago truncatula]|KEH31981.1 plant calmodulin-binding-like protein [Medicago truncatula]|RHN63705.1 putative Calmodulin-binding domain, plant [Medicago truncatula]
MS.gene66676	3.75	79.06	-4.4615	0.00010239	0.019638	0.0439863	0.421472	0.120359	7.34152	3.78079	8.52315	XP_013455753.1	apoptosis-inducing factor homolog A [Medicago truncatula]|KEH29784.1 pyridine nucleotide-disulfide oxidoreductase family protein [Medicago truncatula]|RHN60422.1 putative NADH:ubiquinone reductase (non-electrogenic) [Medicago truncatula]
MS.gene006364	4.42	102.73	-4.5685	0.00010355	0.019815	0.086546	0.497565	0.118407	1.62668	16.5633	7.89491	XP_003592373.2	PTI1-like tyrosine-protein kinase At3g15890 [Medicago truncatula]|AES62624.2 Pti1-like kinase [Medicago truncatula]
MS.gene87626	0	30.23	-6.986	0.00010446	0.019943	0	0	0	6.6206	2.50871	13.9341	AES88124.1	transmembrane protein, putative [Medicago truncatula]|RHN60325.1 hypothetical protein MtrunA17_Chr4g0024561 [Medicago truncatula]
MS.gene49191	844.77	77.54	3.4447	0.00010497	0.019997	42.4466	27.5288	45.312	7.19997	6.2299	8.53522	XP_003615816.1	cinnamoyl-CoA reductase 1 [Medicago truncatula]|AES98774.1 cinnamoyl-CoA reductase-like protein [Medicago truncatula]|RHN56609.1 putative cinnamoyl-CoA reductase [Medicago truncatula]
MS.gene031837	5.21	91.42	-4.1508	0.0001055	0.020052	0.0235283	0.180357	0.0321901	1.73353	2.27514	2.1315	RHN61635.1	hypothetical protein MtrunA17_Chr4g0038781 [Medicago truncatula]
MS.gene038801	1252.52	62.42	4.3285	0.00010615	0.02013	21.1316	23.1736	35.6209	6.14524	1.64664	0.272238	XP_013458043.1	uridine-cytidine kinase C isoform X3 [Medicago truncatula]|KEH32074.1 phosphoribulokinase/uridine kinase-like protein [Medicago truncatula]
MS.gene41703	755.93	47.5	3.9911	0.00010717	0.020233	23.5292	10.4056	48.2553	3.62868	6.4198	2.5109	AES80812.2	ricin-type beta-trefoil lectin domain protein [Medicago truncatula]
MS.gene07979	420.02	19.67	4.4155	0.00010697	0.020233	3.00759	7.37414	29.5299	2.19467	0.891017	1.78083	XP_013451947.1	uncharacterized oxidoreductase At4g09670 [Medicago truncatula]|KEH25975.1 oxidoreductase family, NAD-binding rossmann fold protein [Medicago truncatula]|RHN51135.1 putative D-xylose 1-dehydrogenase (NADP(+)) [Medicago truncatula]
MS.gene033097	0.39	52.02	-6.779	0.00010885	0.020503	0	0.184838	0	15.9532	0.647687	11.0437	XP_024636492.1	uncharacterized protein LOC25493851 isoform X1 [Medicago truncatula]
MS.gene94661	4.76	119.84	-4.7336	0.00010928	0.020538	0.173655	0.0665579	0.190068	12.8469	9.14236	0.917697	XP_003617641.1	trigger factor-like protein TIG, Chloroplastic [Medicago truncatula]|AET00600.1 trigger factor-like protein [Medicago truncatula]|RHN57851.1 putative peptidylprolyl isomerase [Medicago truncatula]
MS.gene80687	0	36.22	-7.2435	0.00011015	0.020611	0	0	0	15.8038	1.18729	1.97749	XP_003616622.1	protein yippee-like [Medicago truncatula]|AES99580.1 yippee family zinc-binding protein, putative [Medicago truncatula]|AFK46358.1 unknown [Medicago truncatula]|RHN57121.1 putative peptide methionine sulfoxide reductase MrsB [Medicago truncatula]
MS.gene49042	0	37.16	-7.2848	0.0001104	0.020611	0	0	0	0.216891	10.1704	5.44477	AES62568.2	ethylene-responsive transcription factor ERF026 [Medicago truncatula]
MS.gene06077	28.85	402.88	-3.8047	0.00011023	0.020611	1.57855	0.216079	0.617052	13.6481	24.3804	27.452	RHN43474.1	putative pentatricopeptide [Medicago truncatula]
MS.gene016810	365.69	23.13	3.9784	0.00011091	0.020615	18.877	6.17889	6.6734	0.372933	0.55516	2.8086	RHN57412.1	putative leucine-rich repeat-containing, plant-type, leucine-rich repeat domain, L [Medicago truncatula]
MS.gene65890	2.17	54.92	-4.8834	0.00011071	0.020615	0.0230043	0.044085	0.0629464	1.72952	2.31716	3.21288	XP_024635641.1	G-type lectin S-receptor-like serine/threonine-protein kinase At4g27290 [Medicago truncatula]
MS.gene002990	71.99	0.42	7.3322	0.00011164	0.020705	7.42585	0	0.428676	0	0	0.0788479	XP_024633060.1	aspartic proteinase [Medicago truncatula]|XP_024633061.1 aspartic proteinase [Medicago truncatula]|KEH36904.1 fungal proteinase A, aspartic proteinase superfamily protein [Medicago truncatula]|RHN72544.1 putative phytepsin [Medicago truncatula]
MS.gene82625	26.37	0	7.6516	0.00011199	0.020724	7.34931	1.17367	0.119701	0	0	0	KEH28271.1	nuclear inhibitor of protein phosphatase [Medicago truncatula]
MS.gene017810	3021.41	147.27	4.3587	0.00011226	0.02073	165.006	1677.69	17.0174	34.0232	25.2352	51.7793	XP_003625068.1	gibberellin-regulated protein 13 [Medicago truncatula]|ABD33300.1 Gibberellin regulated protein [Medicago truncatula]|AES81286.1 GASA/GAST/Snakin [Medicago truncatula]|RHN47790.1 putative gibberellin regulated protein [Medicago truncatula]
MS.gene00045	0	40.78	-7.4171	0.00011337	0.020789	0	0	0	2.81728	0.0381263	3.64336	PNX84028.1	pre-mRNA-splicing factor syf1-like protein, partial [Trifolium pratense]
MS.gene062187	21.51	0	7.325	0.00011323	0.020789	0.765466	1.22244	1.65817	0	0	0	XP_013468844.1	NDR1/HIN1-like protein 6 [Medicago truncatula]|KEH42881.1 late embryogenesis abundant hydroxyproline-rich glycoprotein [Medicago truncatula]|RHN80483.1 putative Late embryogenesis abundant protein, LEA-14 [Medicago truncatula]
MS.gene042691	285.74	16.6	4.1063	0.00011357	0.020789	9.86725	6.18421	25.0468	2.79941	1.83361	1.09317	GAU48475.1	hypothetical protein TSUD_405680 [Trifolium subterraneum]
MS.gene014107	0	33.11	-7.1153	0.00011334	0.020789	0	0	0	1.96279	1.61617	0.153979	XP_003625140.2	pentatricopeptide repeat-containing protein At2g41720 [Medicago truncatula]|AES81358.2 PPR containing plant-like protein [Medicago truncatula]|RHN47843.1 putative tetratricopeptide-like helical domain-containing protein [Medicago truncatula]
MS.gene072635	69.35	2.82	4.6048	0.0001144	0.020896	2.68448	1.56172	4.13185	0.144161	0.515047	0.120633	XP_003626080.1	transcription factor PIF3 [Medicago truncatula]|AES82298.1 helix loop helix DNA-binding domain protein [Medicago truncatula]|RHN49101.1 putative transcription factor bHLH family [Medicago truncatula]
MS.gene99932	0	33.02	-7.1131	0.00011511	0.020939	0	0	0	3.96037	0.558525	8.54663	XP_024631574.1	uncharacterized protein LOC112419043 [Medicago truncatula]
MS.gene27633	3.76	162.13	-5.3369	0.00011513	0.020939	0.271373	0.260027	0	10.4053	0.182231	20.7005	KEH23337.1	shaggy-like kinase [Medicago truncatula]
MS.gene024591	12.37	315.83	-4.683	0.00011555	0.02097	0.597426	1.48836	0.490418	2.24579	100.134	8.71975	XP_003626400.1	uncharacterized protein LOC11431324 [Medicago truncatula]|AES82618.1 plant/F20D21-34 protein [Medicago truncatula]|RHN49375.1 hypothetical protein MtrunA17_Chr7g0273841 [Medicago truncatula]
MS.gene053099	170.11	4.39	5.2665	0.00011664	0.021123	3.53866	4.66918	14.4448	0.0872279	1.40238	0	XP_008351116.1	PREDICTED: U2 small nuclear ribonucleoprotein A&apos;-like [Malus domestica]
MS.gene014687	20.02	0	7.2344	0.00011806	0.02129	0.313064	0.942779	0.305941	0	0	0	KEH35970.1	bromo-adjacent-like (BAH) domain protein [Medicago truncatula]
MS.gene29372	0	31.68	-7.0551	0.00011822	0.02129	0	0	0	0.133626	0.954814	1.67725	XP_003601241.2	uncharacterized protein LOC11438490 isoform X1 [Medicago truncatula]|AES71492.2 transmembrane protein, putative [Medicago truncatula]|RHN68761.1 hypothetical protein MtrunA17_Chr3g0117381 [Medicago truncatula]
MS.gene042548	0	27.47	-6.8474	0.00011832	0.02129	0	0	0	0.874228	1.77191	0.872227	RHN47590.1	putative protein kinase [Medicago truncatula]
MS.gene32362	429.4	22.92	4.2239	0.00011942	0.02131	9.68205	3.85548	26.4929	1.0714	3.1523	1.31843	XP_013466357.1	probable protein phosphatase 2C 51 [Medicago truncatula]|KEH40398.1 protein phosphatase 2C-like protein [Medicago truncatula]|RHN77813.1 putative protein-serine/threonine phosphatase [Medicago truncatula]
MS.gene072154	0	44.94	-7.5586	0.00011945	0.02131	0	0	0	0.655595	0.0325313	5.69929	XP_013444249.1	anoctamin-like protein At1g73020 [Medicago truncatula]|KEH18276.1 calcium-activated chloride channel protein [Medicago truncatula]|RHN39220.1 putative anoctamin [Medicago truncatula]
MS.gene013558	139.73	4.13	5.0769	0.0001187	0.02131	0.363887	2.55693	14.2717	0.547157	0.407258	0.457855	XP_024635727.1	nuclear speckle RNA-binding protein A isoform X1 [Medicago truncatula]|AES72539.1 RNA-binding protein with multiple splicing protein [Medicago truncatula]
MS.gene99887	134.63	7.33	4.1912	0.00011918	0.02131	5.05744	1.94814	2.99025	0.267499	0.0682642	0.735475	XP_003601051.1	glutamic acid-rich protein [Medicago truncatula]|XP_024635496.1 glutamic acid-rich protein [Medicago truncatula]|AES71302.1 histone chaperone domain CHZ protein [Medicago truncatula]|RHN68510.1 putative Homeobox domain, histone chaperone domain CHZ [Medicago truncatula]
MS.gene59529	0.79	49.32	-5.8627	0.00012025	0.021408	0	0.15004	0	2.5311	2.57618	6.00921	XP_013444613.1	uncharacterized protein LOC25500675 isoform X2 [Medicago truncatula]|KEH18638.1 hypothetical protein MTR_8g027525 [Medicago truncatula]|RHN39710.1 hypothetical protein MtrunA17_Chr8g0346811 [Medicago truncatula]
MS.gene009763	46.31	0.29	7.4914	0.00012157	0.021598	3.66798	0	0.637246	0.0437725	0	0	XP_003615860.2	probable terpene synthase 2 [Medicago truncatula]|AES98818.2 sesquiterpene synthase [Medicago truncatula]|RHN56633.1 putative lyase [Medicago truncatula]
MS.gene81739	30.87	0.21	6.9158	0.00012265	0.021744	5.99531	1.62202	0.385997	0	0	0.0887473	XP_013467999.1	germin-like protein subfamily 3 member 2 [Medicago truncatula]|KEH42036.1 oxalate oxidase [Medicago truncatula]|RHN79561.1 putative germin, rmlC-like cupin domain, rmlC-like jelly roll [Medicago truncatula]
MS.gene038326	2.79	213.38	-6.1877	0.00012295	0.021751	0.0612666	0.195684	0	4.11484	0	21.2506	RHN57688.1	putative ubiquitinyl hydrolase 1 [Medicago truncatula]
MS.gene20362	0.75	38.74	-6.3583	0.00012401	0.021839	0	0	0.0357347	2.35643	1.6487	1.67606	RHN53668.1	putative cucumisin [Medicago truncatula]
MS.gene52459	1.97	84.05	-5.353	0.00012422	0.021839	0	0.564029	0	17.1711	4.6643	5.18454	RDX71746.1	Proteasome subunit beta type-7-B [Mucuna pruriens]
MS.gene97958	281.68	22.88	3.6232	0.00012422	0.021839	12.2229	3.72651	5.49361	1.13919	1.49234	0.635509	RHN41687.1	hypothetical protein MtrunA17_Chr8g0368711 [Medicago truncatula]
MS.gene23417	2.37	99.23	-5.3346	0.00012454	0.021849	0	0.382742	0	5.35554	1.60939	11.9366	XP_004493836.1	tyrosine decarboxylase 1 isoform X1 [Cicer arietinum]
MS.gene31973	93.61	3.98	4.5413	0.00012635	0.022121	1.98074	1.68705	7.75344	0.330926	0.369471	0.553832	XP_013457023.1	non-classical arabinogalactan protein 31 [Medicago truncatula]|KEH31054.1 pollen Ole e I family allergen [Medicago truncatula]|RHN62415.1 putative pistil-specific extensin-like protein [Medicago truncatula]
MS.gene06129	58.96	1.51	5.232	0.00012853	0.022456	3.7477	0.837902	4.52919	0	0.167775	0.392958	AIT93302.1	cytochrome P450 monooxygenase CYP716A12 [Medicago sativa]
MS.gene27070	3.8	76.48	-4.3244	0.00012983	0.022637	0.228263	0.0624912	0.0892275	3.92259	2.80286	7.54948	KEH39750.1	DEAD-box ATP-dependent RNA helicase-like protein [Medicago truncatula]
MS.gene97659	1586.56	143.17	3.4698	0.00013016	0.022647	281.103	68.1644	112.019	18.1643	33.0918	27.6248	XP_003606132.1	zinc finger A20 and AN1 domain-containing stress-associated protein 3 [Medicago truncatula]|AES88329.1 zinc finger A20 and AN1 domain stress-associated protein [Medicago truncatula]|RHN60504.1 putative transcription regulator A20-like family [Medicago truncatula]
MS.gene51076	0.79	59.62	-6.1321	0.00013089	0.022727	0	0.107097	0	1.05039	0.975713	7.7348	RHN66003.1	putative leucine-rich repeat domain, L domain-containing protein [Medicago truncatula]
MS.gene001069	0	35.26	-7.207	0.00013218	0.022904	0	0	0	1.29303	2.72227	0.077285	XP_003621279.2	phosphate transporter PHO1 homolog 9 isoform X1 [Medicago truncatula]|AES77497.2 phosphate transporter PHO1-like protein [Medicago truncatula]|RHN44291.1 putative SPX domain-containing protein [Medicago truncatula]
MS.gene003318	8.92	140.32	-3.9245	0.00013272	0.022951	0.650854	0.311821	0.0890461	11.7439	9.74638	3.9718	ANN46239.1	GAMYB-binding protein [Medicago falcata]
MS.gene000259	385.24	25.46	3.9163	0.00013459	0.023226	12.6951	13.3445	21.9053	1.06841	4.96228	0.953639	XP_003626693.1	squamosa promoter-binding-like protein 8 [Medicago truncatula]|AET01169.1 squamosa promoter-binding-like protein [Medicago truncatula]|RHN38572.1 putative transcription factor SBP family [Medicago truncatula]
MS.gene003139	1.33	51.44	-5.1068	0.00013542	0.023302	0.0190042	0.0364192	0	0.671525	1.55691	0.573881	XP_003594308.1	sister chromatid cohesion protein PDS5 homolog A-B [Medicago truncatula]|ABN05881.1 HEAT [Medicago truncatula]|AES64559.1 sister chromatid cohesion PDS5-like protein [Medicago truncatula]|RHN72700.1 hypothetical protein MtrunA17_Chr2g0290621 [Medicago truncatula]
MS.gene30653	110.16	6.52	4.0727	0.00013558	0.023302	20.3976	5.67429	9.75238	0.659586	2.65108	0.827903	RHN45312.1	putative RNA-directed DNA polymerase [Medicago truncatula]
MS.gene23858	286.91	17.32	4.0449	0.00013675	0.023455	10.8613	10.0483	39.7114	2.25262	3.52099	3.53432	XP_003621680.1	chitinase-like protein 1 [Medicago truncatula]|ABN08775.1 Glycoside hydrolase, family 19 [Medicago truncatula]|ACJ84914.1 unknown [Medicago truncatula]|AES77898.1 Nodule Cysteine-Rich (NCR) secreted peptide [Medicago truncatula]|RHN44656.1 putative glycoside hydrolase, family 19, Lysozyme-like domain-containing protein [Medicago truncatula]
MS.gene60034	0	28.59	-6.9043	0.00013875	0.023701	0	0	0	4.46176	0.996288	4.43359	AAX51973.1	transposase [Pisum sativum]
MS.gene071800	0	29.44	-6.9492	0.00013874	0.023701	0	0	0	0.789341	1.4688	5.2841	RHN40981.1	hypothetical protein MtrunA17_Chr8g0361031 [Medicago truncatula]
MS.gene004009	1030.32	103.07	3.3215	0.00013918	0.023727	66.727	61.9469	24.8655	6.63686	14.936	3.92023	XP_003606705.1	E3 ubiquitin-protein ligase RDUF2 [Medicago truncatula]|AES88902.1 zinc finger (C3HC4-type RING finger) family protein [Medicago truncatula]|RHN61005.1 putative aminoacyltransferase, E1 ubiquitin-activating enzyme [Medicago truncatula]
MS.gene54448	0.79	47.72	-5.8151	0.00014078	0.023909	0	0.0935463	0	1.13769	3.21237	2.39536	RHN44094.1	putative pentatricopeptide [Medicago truncatula]
MS.gene065908	0	32.52	-7.0879	0.00014081	0.023909	0	0	0	2.49437	0.550723	0.211072	XP_013456645.1	WEB family protein At3g02930, chloroplastic [Medicago truncatula]|KEH30676.1 WEB family plant protein [Medicago truncatula]|RHN61747.1 putative WEB family protein [Medicago truncatula]
MS.gene043341	31621.6	2055.11	3.9436	0.00014225	0.023982	674.272	1360.47	3159.61	337.677	357.327	106.421	XP_003597086.1	cytochrome b6-f complex iron-sulfur subunit, chloroplastic [Medicago truncatula]|ACJ83976.1 unknown [Medicago truncatula]|AES67337.1 cytochrome b6-F complex iron-sulfur subunit [Medicago truncatula]|AFK37309.1 unknown [Medicago truncatula]|RHN75633.1 Cytochrome b6-f complex iron-sulfur subunit [Medicago truncatula]
MS.gene46972	5570.91	290.23	4.2627	0.00014184	0.023982	169.789	94.6498	796.884	78.0734	37.418	29.5925	XP_013459576.1	uncharacterized protein LOC25490532 [Medicago truncatula]|KEH33607.1 hypothetical protein MTR_3g449200 [Medicago truncatula]|RHN66753.1 hypothetical protein MtrunA17_Chr3g0095001 [Medicago truncatula]
MS.gene66546	1.73	58.42	-4.9523	0.00014238	0.023982	0.0264645	0.076074	0	0.537208	1.52833	2.44744	XP_027911468.1	uncharacterized protein LOC114170183 [Vigna unguiculata]
MS.gene023224	200.11	11.08	4.1664	0.00014205	0.023982	21.6972	6.30869	41.354	1.79999	4.01929	3.76554	KEH31438.1	complex I subunit [Medicago truncatula]
MS.gene98012	0.75	38.67	-6.3544	0.00014424	0.024247	0	0	0.0504731	3.93852	2.1305	1.85674	XP_013463756.1	F-box/FBD/LRR-repeat protein At1g13570 [Medicago truncatula]|XP_024632375.1 F-box/FBD/LRR-repeat protein At1g13570 [Medicago truncatula]|XP_024632376.1 F-box/FBD/LRR-repeat protein At1g13570 [Medicago truncatula]|KEH37791.1 F-box/RNI/FBD-like domain protein [Medicago truncatula]|RHN73865.1 putative F-box domain, FBD domain, leucine-rich repeat domain, L domain-containing protein [Medicago truncat…
MS.gene022275	79.68	2.21	5.1516	0.00014539	0.024392	5.40709	4.25995	0.0821964	0	0.242062	0.151187	XP_013461026.1	nucleobase-ascorbate transporter 6 [Medicago truncatula]|XP_024635546.1 nucleobase-ascorbate transporter 6 [Medicago truncatula]|XP_024635547.1 nucleobase-ascorbate transporter 6 [Medicago truncatula]|XP_024635548.1 nucleobase-ascorbate transporter 6 [Medicago truncatula]|KEH35060.1 nucleobase-ascorbate transporter-like protein [Medicago truncatula]|RHN68807.1 putative xanthine/uracil/vitamin C p…
MS.gene01251	228.03	6.02	5.2314	0.00014886	0.024925	3.54904	0.772876	14.6771	0	1.02912	0.405957	RHN71737.1	putative cytochrome P450 [Medicago truncatula]
MS.gene59675	13.08	166.45	-3.6644	0.00015027	0.024935	1.05858	5.0716	0.724144	27.2584	41.407	58.2725	KOM45995.1	hypothetical protein LR48_Vigan06g130100, partial [Vigna angularis]
MS.gene24445	1056.84	53.31	4.309	0.0001504	0.024935	5.89362	25.6948	81.8427	6.1295	6.20031	2.34826	XP_003589126.1	probable isoaspartyl peptidase/L-asparaginase 2 [Medicago truncatula]|ABD32614.1 Peptidase T2, asparaginase 2 [Medicago truncatula]|AES59377.1 isoaspartyl peptidase/L-asparaginase [Medicago truncatula]|RHN77266.1 putative asparaginase [Medicago truncatula]
MS.gene055741	134.92	4.78	4.8034	0.00014965	0.024935	1.87629	0.29964	6.6315	0.141064	0.293989	0.432816	XP_003603276.1	protein TIC 55, chloroplastic [Medicago truncatula]|AES73527.1 translocon at the inner envelope membrane ofs protein 55-II [Medicago truncatula]|RHN70554.1 Protein TIC 55 [Medicago truncatula]
MS.gene064124	414.27	34.27	3.5945	0.00015008	0.024935	26.1919	22.1786	44.2869	6.54209	6.19386	4.05102	XP_027353977.1	glycine-rich RNA-binding protein 2-like isoform X5 [Abrus precatorius]
MS.gene069346	11.04	165	-3.9579	0.00014939	0.024935	0.518875	0.852311	0.912723	11.5916	11.6476	47.8459	KEH21484.1	heparan-alpha-glucosaminide N-acetyltransferase-like protein [Medicago truncatula]
MS.gene060373	61.42	0.71	6.4367	0.0001509	0.024969	1.08074	10.509	0	0.0601872	0	0.100728	XP_003609537.1	probable protein phosphatase 2C 35 [Medicago truncatula]|AES91734.1 phosphatase 2C family protein [Medicago truncatula]|RHN64188.1 putative protein-serine/threonine phosphatase [Medicago truncatula]
MS.gene020817	0.79	46.76	-5.7859	0.00015214	0.02508	0	0.124475	0	1.51384	3.40213	3.88202	XP_013454431.1	uncharacterized protein LOC11428885 isoform X2 [Medicago truncatula]|KEH28462.1 sucrase/ferredoxin family protein [Medicago truncatula]
MS.gene058640	976.28	91.61	3.4122	0.00015217	0.02508	106.247	71.872	75.002	5.75704	15.8937	24.8536	XP_003624004.2	E3 ubiquitin-protein ligase RHA1B [Medicago truncatula]|ABD28706.1 Zinc finger, RING-type [Medicago truncatula]|AES80222.2 anaphase-promoting complex subunit 11 RING-H2 finger protein [Medicago truncatula]|RHN46989.1 putative transcription factor C2H2 family [Medicago truncatula]
MS.gene51258	46.77	640.99	-3.7606	0.00015274	0.025125	4.53324	4.43612	0.19794	53.5159	34.3274	88.4102	XP_003598604.2	ankyrin repeat-containing protein BDA1 isoform X1 [Medicago truncatula]|AES68855.2 ankyrin repeat protein [Medicago truncatula]|RHN65748.1 putative ankyrin repeat-containing domain, PGG domain-containing protein [Medicago truncatula]
MS.gene028418	10.97	157.64	-3.8223	0.00015329	0.025167	0.552104	0.240464	0.137338	4.11311	14.1894	4.54698	XP_013457214.1	uncharacterized protein LOC25493291 [Medicago truncatula]|XP_024638250.1 uncharacterized protein LOC25493291 [Medicago truncatula]|KEH31245.1 loricrin-like protein [Medicago truncatula]|RHN62735.1 hypothetical protein MtrunA17_Chr4g0050621 [Medicago truncatula]
MS.gene055828	10.19	137.96	-3.7585	0.00015586	0.025473	0.458914	1.17261	0.279049	13.2642	5.47853	21.2363	XP_013465074.1	bifunctional epoxide hydrolase 2 [Medicago truncatula]|KEH39109.1 epoxide hydrolase-like protein [Medicago truncatula]|RHN75708.1 putative soluble epoxide hydrolase [Medicago truncatula]
MS.gene48846	233.14	11.83	4.2967	0.00015619	0.025473	5.52833	1.621	9.46476	0.408819	1.42002	0.228064	RHN59380.1	putative transcription factor C2H2 family [Medicago truncatula]
MS.gene73101	3643.03	210.57	4.1121	0.00015636	0.025473	111.284	55.8379	401.795	14.3148	27.0243	46.825	XP_024635459.1	ethylene-responsive transcription factor 3-like [Medicago truncatula]|KEH33908.1 ethylene response factor [Medicago truncatula]|RHN67173.1 putative transcription factor AP2-EREBP family [Medicago truncatula]
MS.gene065389	6518.81	523.84	3.6375	0.00015587	0.025473	551.883	549.758	829.986	153.747	134.358	33.6224	XP_003624498.1	light-regulated protein 1, chloroplastic [Medicago truncatula]|ACJ83946.1 unknown [Medicago truncatula]|AES80716.1 light-regulated protein, putative [Medicago truncatula]|AFK37496.1 unknown [Medicago truncatula]|RHN47356.1 putative light regulated Lir1 [Medicago truncatula]
MS.gene35619	576.28	28.92	4.3165	0.00015677	0.02549	0.156067	6.60701	4.88187	0.469338	0.362039	0.32133	AAB42144.1	acetyl-CoA carboxylase [Medicago sativa]
MS.gene83937	1.18	61.4	-5.6331	0.00015885	0.025729	0	0.158433	0	4.10226	0.814235	4.57698	AAX51973.1	transposase [Pisum sativum]
MS.gene97722	636.81	30.2	4.3969	0.0001588	0.025729	2.41008	1.51801	17.7549	0.912312	1.13175	0.848237	XP_003593644.1	homeobox-DDT domain protein RLT1 isoform X1 [Medicago truncatula]|AES63895.1 homeobox domain protein [Medicago truncatula]
MS.gene83466	186.82	9.11	4.3448	0.00015947	0.02575	9.38145	2.75669	15.5733	0.188085	1.51194	1.65257	AFK37900.1	unknown [Medicago truncatula]
MS.gene26557	0	33.93	-7.1524	0.00015959	0.02575	0	0	0	1.6276	6.96583	0.226993	GAU31829.1	hypothetical protein TSUD_58300 [Trifolium subterraneum]
MS.gene21677	3.66	99.02	-4.6073	0.00016085	0.025904	0.252473	0.0403196	0	6.04245	2.37355	3.12376	KEH27405.1	protoporphyrin IX magnesium chelatase subunit ChlD [Medicago truncatula]
MS.gene008032	109.1	2.79	5.2761	0.00016262	0.02614	0.809752	0.141072	6.84857	0.110689	0.296596	0.185247	XP_003600946.1	omega-hydroxypalmitate O-feruloyl transferase [Medicago truncatula]|AES71197.1 HXXXD-type acyl-transferase family protein [Medicago truncatula]|RHN68430.1 putative omega-hydroxypalmitate O-feruloyl transferase [Medicago truncatula]
MS.gene015555	74.6	1	6.2517	0.00016435	0.026366	16.1515	0	1.53722	0.211183	0	0.176716	PNX71133.1	osmotin-like protein OSM34 [Trifolium pratense]
MS.gene23620	42.98	1	5.4694	0.00016611	0.026598	12.1136	4.44099	0.576456	0.316775	0	0.265074	XP_013444989.1	histone deacetylase complex subunit SAP18 [Medicago truncatula]|AFK39766.1 unknown [Medicago truncatula]|KEH19014.1 histone deacetylase complex subunit SAP18 [Medicago truncatula]|RHN40099.1 putative Sin3 associated polypeptide p18 [Medicago truncatula]
MS.gene070877	828.21	55.01	3.9106	0.00016766	0.026745	53.7229	6.50855	37.4141	2.1223	7.46393	4.49531	XP_003612984.1	probable mannitol dehydrogenase [Medicago truncatula]|AES95942.1 cinnamyl alcohol dehydrogenase-like protein [Medicago truncatula]|RHN54901.1 putative cinnamyl-alcohol dehydrogenase [Medicago truncatula]
MS.gene028189	1.5	60.61	-5.8253	0.00016748	0.026745	0	0	0.121696	3.81186	1.67247	10.0169	RHN42327.1	putative codeine 3-O-demethylase [Medicago truncatula]
MS.gene69018	182.91	18.26	3.3237	0.00016801	0.02675	3.11719	8.05547	3.29549	0.852209	0.697744	0.8914	XP_024641792.1	lupeol synthase [Medicago truncatula]|KEH27290.1 beta-amyrin synthase [Medicago truncatula]
MS.gene029623	0	31.35	-7.04	0.00016869	0.026809	0	0	0	0.953461	7.87742	20.5446	GAU40671.1	hypothetical protein TSUD_397840 [Trifolium subterraneum]
MS.gene60991	173.48	8.74	4.3067	0.0001697	0.026867	14.1368	15.085	4.2492	0.161036	2.44518	0.134753	XP_003628799.1	glycine-rich cell wall structural protein 1.8 [Medicago truncatula]|AET03275.1 transmembrane protein, putative [Medicago truncatula]
MS.gene76903	336.66	27.75	3.5994	0.00016968	0.026867	15.5514	18.2044	32.3864	4.95321	3.7039	3.27728	XP_013447445.1	uncharacterized protein LOC25497414 [Medicago truncatula]|KEH21526.1 60S ribosomal protein L2, related protein [Medicago truncatula]|RHN44067.1 putative ribosomal protein L2 [Medicago truncatula]
MS.gene56608	9.33	247.35	-4.713	0.00017043	0.026933	0.0832667	0.341937	0.0325488	6.1171	0.127805	10.4171	GAU51738.1	hypothetical protein TSUD_415380 [Trifolium subterraneum]
MS.gene89639	245.1	19.7	3.6355	0.00017184	0.027105	11.4951	5.50724	8.88469	1.17849	2.35583	0.657433	RHN42010.1	putative lysosomal Pro-Xaa carboxypeptidase [Medicago truncatula]
MS.gene058217	6.54	113.97	-4.1165	0.0001722	0.027112	0.037084	0.177668	0.0253681	1.70072	0.659913	3.68617	ABN06020.1	Cytochrome cd1-nitrite reductase-like, C-terminal haem d1 [Medicago truncatula]
MS.gene001321	259.45	28.15	3.2055	0.00017563	0.0276	44.1611	30.6832	16.0353	5.97939	4.4974	6.18853	XP_003622696.1	pectinesterase [Medicago truncatula]|AES78914.1 pectinesterase/pectinesterase inhibitor [Medicago truncatula]|RHN45665.1 putative pectinesterase [Medicago truncatula]
MS.gene86316	313.52	13.98	4.4789	0.00017706	0.027772	4.17093	0.773526	10.4311	0.134873	0.662564	1.04396	RHN76864.1	putative protein kinase RLK-Pelle-WAK family [Medicago truncatula]
MS.gene019171	0	29.83	-6.9666	0.0001779	0.027853	0	0	0	2.72693	0.417538	5.67207	MS.gene019171	-
MS.gene051374	112.19	5.71	4.3162	0.00017828	0.02786	6.26518	6.48625	9.16281	1.73253	0.290148	0.18122	RHN48637.1	hypothetical protein MtrunA17_Chr7g0265901 [Medicago truncatula]
MS.gene04837	0.79	44.27	-5.7058	0.00017869	0.027872	0	0.0802175	0	2.01411	1.57409	1.63272	RHN48157.1	putative nucleotide-binding alpha-beta plait domain-containing protein [Medicago truncatula]
MS.gene56686	2.37	79.62	-5.0147	0.00018011	0.028026	0	0.676835	0	10.3557	5.53392	10.5172	XP_003616568.1	transcription factor DIVARICATA [Medicago truncatula]|AES99526.1 MYB transcription factor MYB51 [Medicago truncatula]|RHN57078.1 putative transcription factor MYB/SANT family [Medicago truncatula]
MS.gene91617	160.13	12.41	3.6806	0.00018034	0.028026	7.13175	4.52554	8.52952	0.639157	1.20519	1.54509	XP_013447575.1	ninja-family protein AFP3 [Medicago truncatula]|KEH21656.1 ABI five-binding protein [Medicago truncatula]|RHN44403.1 putative ethylene-responsive binding factor-associated repression, Ninja family [Medicago truncatula]
MS.gene09292	0.79	65.4	-6.2599	0.00018072	0.028034	0	0.146809	0	8.46653	0.205772	5.06051	RZB42640.1	LINE-1 retrotransposable element ORF2 protein [Glycine soja]
MS.gene66063	285.81	8.21	5.1171	0.00018134	0.028079	3.08646	1.84838	12.1026	0.165748	1.14733	0	XP_013448789.1	laccase-17 [Medicago truncatula]|KEH22816.1 laccase/diphenol oxidase family protein [Medicago truncatula]|RHN45994.1 putative laccase [Medicago truncatula]
MS.gene31305	0	36.71	-7.2641	0.00018273	0.028088	0	0	0	5.07881	3.71151	0.0551935	XP_013465289.1	F-box/kelch-repeat protein At5g60570 [Medicago truncatula]|KEH39324.1 galactose oxidase/kelch repeat protein [Medicago truncatula]|RHN75932.1 putative galactose oxidase, beta-propeller [Medicago truncatula]
MS.gene060136	0.94	48.46	-5.4676	0.00018208	0.028088	0.0458112	0.0438958	0	1.30879	4.21451	0.864619	XP_013464587.1	TPR repeat-containing thioredoxin TTL1 isoform X1 [Medicago truncatula]|KEH38622.1 TPR repeat thioredoxin TTL1-like protein [Medicago truncatula]|RHN74982.1 putative tetratricopeptide-like helical domain, thioredoxin-like protein [Medicago truncatula]
MS.gene69377	1.18	56.06	-5.5017	0.00018253	0.028088	0	0.132065	0	2.45239	3.82554	1.01162	XP_003603807.1	CO(2)-response secreted protease [Medicago truncatula]|AES74058.1 subtilisin-like serine protease [Medicago truncatula]|RHN71162.1 putative tripeptidyl-peptidase II [Medicago truncatula]
MS.gene41697	23.17	0	7.4532	0.00018268	0.028088	0.0555295	1.73812	0.101296	0	0	0	AAF00611.1	nod factor binding lectin-nucleotide phosphohydrolase [Medicago sativa]
MS.gene42548	4.92	72.79	-3.9396	0.00018315	0.028101	0.0803564	0.153993	0.0824543	3.20193	2.83292	2.19908	AES81335.2	LRR and NB-ARC domain disease resistance protein [Medicago truncatula]
MS.gene028239	11.26	160.69	-3.8966	0.00018497	0.028329	0.410539	3.93374	2.52754	51.2363	54.5851	82.907	KEH31438.1	complex I subunit [Medicago truncatula]
MS.gene035947	102.84	6.14	4.0503	0.00018719	0.028376	2.50554	2.45934	3.55335	0.0918889	0.697623	0.307567	XP_003614952.2	aspartic proteinase-like protein 1 [Medicago truncatula]|AES97910.2 eukaryotic aspartyl protease family protein [Medicago truncatula]|RHN56048.1 putative nepenthesin [Medicago truncatula]
MS.gene72770	0	27.14	-6.8278	0.00018603	0.028376	0	0	0	4.22744	0.895967	1.97859	XP_003612528.1	alkylated DNA repair protein ALKBH8 homolog isoform X1 [Medicago truncatula]|AES95486.1 RNA-binding (RRM/RBD/RNP motif) family protein [Medicago truncatula]|RHN54596.1 putative tRNA (carboxymethyluridine(34)-5-O)-methyltransferase [Medicago truncatula]
MS.gene35938	65.83	0.46	7.1323	0.00018706	0.028376	0	1.55752	4.28099	0	0.109153	0	XP_013445699.1	zinc-finger homeodomain protein 9 [Medicago truncatula]|KEH19725.1 homeobox domain, ZF-HD class protein [Medicago truncatula]|RHN41033.1 putative transcription factor ZF-HD family [Medicago truncatula]
MS.gene23942	409.71	24.36	4.0724	0.0001875	0.028376	33.3637	11.6562	45.7687	4.84188	6.60713	0.787818	AES75849.1	transmembrane protein, putative [Medicago truncatula]
MS.gene53292	684.26	64.49	3.4057	0.00018634	0.028376	12.1974	18.2127	24.804	3.27673	3.21126	4.64606	RHN59380.1	putative transcription factor C2H2 family [Medicago truncatula]
MS.gene27850	0	29.26	-6.937	0.00018763	0.028376	0	0	0	10.2421	0.946352	7.83168	RHN42691.1	hypothetical protein MtrunA17_Chr8g0379741 [Medicago truncatula]
MS.gene27731	161414	12944	3.6404	0.00018678	0.028376	25129.2	11058.7	25015.5	6197.9	1810.84	2030.61	CAA56253.1	serine proteinase inhibitor [Medicago sativa]
MS.gene64273	3212.03	237.72	3.7556	0.00018837	0.028437	197.803	123.798	505.192	30.7624	56.4459	65.3334	XP_013467152.1	NADH dehydrogenase [ubiquinone] 1 alpha subcomplex subunit 13-B [Medicago truncatula]|AFK33942.1 unknown [Medicago truncatula]|KEH41188.1 NADH-ubiquinone oxidoreductase B16.6 subunit [Medicago truncatula]|RHN78736.1 putative NADH:ubiquinone reductase (H(+)-translocating) [Medicago truncatula]
MS.gene067502	0.79	93.4	-6.7699	0.00018908	0.028441	0	0.0614893	0	0	4.71864	4.15832	RHN76632.1	putative calcium-transporting ATPase [Medicago truncatula]
MS.gene016556	1144.19	64.9	4.1386	0.00018894	0.028441	9.42832	18.0683	59.8996	3.81487	1.38136	7.50608	XP_003627926.1	transcription factor TGA2.2 [Medicago truncatula]|XP_024628496.1 transcription factor TGA2.2 [Medicago truncatula]|XP_024628497.1 transcription factor TGA2.2 [Medicago truncatula]|XP_024628498.1 transcription factor TGA2.2 [Medicago truncatula]|XP_024628499.1 transcription factor TGA2.2 [Medicago truncatula]|XP_024628500.1 transcription factor TGA2.2 [Medicago truncatula]|AET02402.1 BZIP family t…
MS.gene78735	0.79	43.43	-5.6788	0.00019109	0.028693	0	0.221539	0	4.08491	5.51165	4.72731	KEH16410.1	CRS2-associated factor 1 [Medicago truncatula]
MS.gene44781	1.58	76.47	-5.5371	0.00019176	0.028743	0	0.307601	0	9.95578	0.808392	6.10933	XP_013447714.1	zinc finger protein CONSTANS-LIKE 2 [Medicago truncatula]|KEH21799.1 zinc finger constans-like protein [Medicago truncatula]|RHN44559.1 putative transcription factor C2C2-CO-like family [Medicago truncatula]
MS.gene55107	1.61	63.67	-5.1507	0.00019247	0.028775	0.196053	0.250475	0	1.08091	7.10923	16.3632	XP_024632409.1	transcription factor bHLH27 isoform X2 [Medicago truncatula]
MS.gene015082	46.06	0.46	6.6273	0.00019266	0.028775	0.721217	6.97973	0.0493364	0	0.0968613	0	XP_013461781.1	interferon-related developmental regulator 1 [Medicago truncatula]|KEH35816.1 interferon-related developmental regulator-like protein [Medicago truncatula]|RHN70371.1 hypothetical protein MtrunA17_Chr3g0134791 [Medicago truncatula]
MS.gene36713	0.27	46.74	-6.6768	0.00019314	0.028788	0.0721217	0	0	1.95202	0.774891	17.0603	XP_013466155.1	DEAD-box ATP-dependent RNA helicase 10 isoform X1 [Medicago truncatula]|XP_024639884.1 DEAD-box ATP-dependent RNA helicase 10 isoform X1 [Medicago truncatula]|KEH40194.1 DEAD-box ATP-dependent RNA helicase, putative [Medicago truncatula]|RHN77521.1 putative RNA helicase [Medicago truncatula]
MS.gene042389	9.12	164.7	-4.1794	0.00019342	0.028788	0.0373072	0.571958	0.0765624	4.15117	2.17955	11.3598	XP_013452858.1	TMV resistance protein N isoform X1 [Medicago truncatula]|KEH26886.1 disease resistance protein (TIR-NBS-LRR class) [Medicago truncatula]|RHN52584.1 putative TIR domain, winged helix-turn-helix DNA-binding domain-containing protein [Medicago truncatula]
MS.gene47483	0	24.77	-6.6985	0.00019479	0.028888	0	0	0	1.98849	1.71265	2.97133	RHN59720.1	putative photosystem II PsbL, photosystem II cytochrome b559 [Medicago truncatula]
MS.gene37344	1.58	81.31	-5.6282	0.00019466	0.028888	0	0.202864	0	0.318346	4.5139	7.89176	XP_024636348.1	protein FAR1-RELATED SEQUENCE 5-like [Medicago truncatula]
MS.gene91851	92.88	4.3	4.4414	0.00019553	0.02889	8.65111	2.66003	0.176656	0.24269	0.303473	0.243697	AES69671.2	PPR containing plant-like protein [Medicago truncatula]
MS.gene30584	64.03	2.44	4.7282	0.00019617	0.02889	9.8132	0.742335	2.38486	0.388305	0.0867065	0.406162	XP_004506252.1	DEAD-box ATP-dependent RNA helicase 38 [Cicer arietinum]
MS.gene83675	454.11	38.42	3.5623	0.00019579	0.02889	60.9943	21.9166	51.5595	7.53364	11.7024	4.52249	CAN76965.1	hypothetical protein VITISV_043961 [Vitis vinifera]
MS.gene26689	39.62	0.42	6.4668	0.00019596	0.02889	9.31252	2.81784	0.223524	0	0	0.205568	XP_024636232.1	uncharacterized protein LOC112420780 [Medicago truncatula]
MS.gene34033	1.88	55.64	-4.7139	0.00019697	0.028916	0.173092	0.165855	0	4.55471	6.74155	2.34125	RHN50250.1	putative tRNA (guanine(26)-N(2))-dimethyltransferase [Medicago truncatula]
MS.gene024981	714.59	57.62	3.6316	0.00019703	0.028916	38.5408	13.5883	50.1476	5.84676	7.98691	4.89251	RZC31712.1	hypothetical protein D0Y65_002516 [Glycine soja]|RZC31713.1 hypothetical protein D0Y65_002516 [Glycine soja]
MS.gene80082	2.44	60.23	-4.7584	0.00019881	0.028981	0.047581	0.0455917	0.0650976	5.11547	1.37391	1.3171	AES62685.2	cysteine-rich receptor-kinase-like protein [Medicago truncatula]
MS.gene44835	436.08	18.92	4.5204	0.00019885	0.028981	11.3196	1.64963	27.9117	0.323587	1.2717	3.19514	XP_013454118.1	fructose-bisphosphate aldolase, cytoplasmic isozyme [Medicago truncatula]|AFK43805.1 unknown [Medicago truncatula]|KEH28149.1 fructose-bisphosphate aldolase [Medicago truncatula]|RHN56397.1 Fructose-bisphosphate aldolase, cytoplasmic isozyme 2 [Medicago truncatula]
MS.gene011845	0	27.86	-6.8698	0.00019835	0.028981	0	0	0	0.51774	0.732188	3.42981	AES87871.2	replication factor-A carboxy-terminal domain protein [Medicago truncatula]
MS.gene036549	42.32	1.45	4.8731	0.00019846	0.028981	1.54193	0.206158	0.539661	0.0539191	0.0481595	0.045119	RHN64206.1	putative hydrolase [Medicago truncatula]
MS.gene051563	236.97	27.77	3.093	0.00020054	0.029145	81.4353	103.159	40.0339	12.8676	15.2005	15.6302	XP_003588939.1	uncharacterized protein LOC11436020 [Medicago truncatula]|AES59190.1 50S ribosomal protein L33 [Medicago truncatula]|RHN77089.1 putative ribosomal protein L33 [Medicago truncatula]
MS.gene053519	255.61	14.92	4.0931	0.00020067	0.029145	4.97992	1.22067	10.5367	0.609491	0.777693	1.09289	AFK36429.1	unknown [Medicago truncatula]
MS.gene055991	710.89	44.29	4.0016	0.00020253	0.029366	37.7402	7.22435	33.3796	0.700592	4.09585	6.23555	XP_011655367.1	PREDICTED: actin-82 isoform X1 [Cucumis sativus]|XP_011655368.1 PREDICTED: actin-82 isoform X1 [Cucumis sativus]|XP_011655369.1 PREDICTED: actin-82 isoform X1 [Cucumis sativus]
MS.gene015109	59.32	0.65	6.445	0.00020424	0.029527	0	12.1306	15.5375	0	0.250037	0.468503	XP_013461745.1	peamaclein [Medicago truncatula]|KEH35780.1 GASA/GAST/Snakin [Medicago truncatula]|RHN70343.1 putative gibberellin regulated protein [Medicago truncatula]
MS.gene44412	72.42	1.45	5.6534	0.00020434	0.029527	34.5326	4.35738	0	0.427365	0.381714	0.357615	KYP69216.1	Lysine-specific demethylase 3A [Cajanus cajan]
MS.gene20153	348.51	12.38	4.8094	0.00020475	0.029535	18.3733	16.0961	68.0502	0.39467	8.81279	0.330256	PNX74723.1	60S ribosomal protein l31-like, partial [Trifolium pratense]
MS.gene043494	0	27.55	-6.8537	0.00020516	0.029544	0	0	0	0.339083	0.908587	2.80589	XP_024632476.1	transcription factor GTE4 [Medicago truncatula]|KEH39252.1 transcription factor GTE4-like protein [Medicago truncatula]
MS.gene047093	31.6	591.37	-4.2256	0.00020713	0.029732	7.55236	4.92089	3.09981	169.887	6.28868	331.833	RVW65216.1	60S ribosomal protein L44 [Vitis vinifera]
MS.gene94693	58.28	0.46	6.9562	0.00020739	0.029732	4.38658	0	9.45231	0	0.294565	0	XP_027188768.1	TMV resistance protein N isoform X6 [Cicer arietinum]
MS.gene033488	14.79	223.19	-3.9512	0.00020752	0.029732	0.465775	1.22733	0.876214	4.4648	21.7378	50.3274	XP_003624197.1	biotin carboxyl carrier protein of acetyl-CoA carboxylase, chloroplastic [Medicago truncatula]|AES80415.1 biotin carboxyl carrier acetyl-CoA carboxylase [Medicago truncatula]|RHN47123.1 putative acetyl-CoA carboxylase [Medicago truncatula]
MS.gene63414	1.15	50.87	-5.7833	0.00020859	0.029835	0	0.0533621	0.0380963	1.42356	0.673144	6.13128	XP_027905823.1	zinc finger BED domain-containing protein RICESLEEPER 2-like [Vigna unguiculata]
MS.gene028993	0.54	42.16	-5.8391	0.00021054	0.030011	0.0660248	0	0	1.1417	4.1233	2.82454	XP_013465002.1	diacylglycerol kinase 5 [Medicago truncatula]|XP_024632435.1 diacylglycerol kinase 5 [Medicago truncatula]|XP_024632436.1 diacylglycerol kinase 5 [Medicago truncatula]|AFK41745.1 unknown [Medicago truncatula]|KEH39037.1 diacylglycerol kinase domain protein [Medicago truncatula]|RHN75647.1 putative diacylglycerol kinase (ATP) [Medicago truncatula]
MS.gene034601	315.82	19.93	3.9819	0.00021033	0.030011	6.18846	1.6149	11.4571	0.673147	1.45005	0.894625	XP_013467733.1	DEAD-box ATP-dependent RNA helicase 37 [Medicago truncatula]|KEH41770.1 DEAD-box ATP-dependent RNA helicase-like protein [Medicago truncatula]|RHN79319.1 putative RNA helicase [Medicago truncatula]
MS.gene005099	2.37	76.94	-4.9661	0.00021127	0.030064	0	0.13749	0	1.04283	1.87892	2.3922	RHN80634.1	putative DNA helicase chromatin remodeling SNF2 family [Medicago truncatula]
MS.gene073639	539.49	42.94	3.6512	0.00021394	0.030291	19.2362	5.62893	16.626	3.11761	1.0829	2.71749	XP_024631780.1	protein kinase and PP2C-like domain-containing protein isoform X2 [Medicago truncatula]
MS.gene97714	0	29.69	-6.9586	0.00021376	0.030291	0	0	0	13.8692	0.934922	14.0144	XP_013453671.1	protein SAMBA isoform X2 [Medicago truncatula]|KEH27702.1 hypothetical protein MTR_5g029660 [Medicago truncatula]
MS.gene014092	22.44	248.01	-3.4575	0.00021334	0.030291	4.17678	14.6746	1.90481	124.561	62.0165	138.1	XP_003625112.2	uncharacterized protein LOC11416137 [Medicago truncatula]|AFK39184.1 unknown [Medicago truncatula]|AES81330.2 transmembrane protein, putative [Medicago truncatula]|RHN47824.1 hypothetical protein MtrunA17_Chr7g0257181 [Medicago truncatula]
MS.gene072388	0.79	46.96	-5.7888	0.00021667	0.030626	0	0.16526	0	4.21419	1.27398	5.96774	XP_003625236.2	squamosa promoter-binding-like protein 9 [Medicago truncatula]|ABN08632.1 SBP [Medicago truncatula]|RHN47946.1 putative transcription factor SBP family [Medicago truncatula]
MS.gene34062	147.53	5.13	4.8375	0.00021956	0.030983	3.47037	13.3011	14.4597	0.237191	2.11854	0	AET00527.2	SPFH domain/band 7 family protein [Medicago truncatula]
MS.gene28256	46.08	0.23	7.4681	0.00022033	0.031041	0	0.535483	2.14084	0	0.0375274	0	KEH33185.1	GDP-fucose protein O-fucosyltransferase [Medicago truncatula]
MS.gene78733	1131.47	127.27	3.1516	0.00022073	0.031045	68.7062	66.3039	67.3946	12.1758	20.7617	11.6551	GAU48475.1	hypothetical protein TSUD_405680 [Trifolium subterraneum]
MS.gene62480	0	29.58	-6.9562	0.00022276	0.031227	0	0	0	0.263114	1.88006	5.50427	XP_013452069.1	myb family transcription factor APL [Medicago truncatula]|KEH26097.1 myb-like transcription factor family protein [Medicago truncatula]
MS.gene002880	144.41	8.23	4.1283	0.00022275	0.031227	7.13041	0.993787	4.61165	0.292408	1.00116	0.244684	XP_013462736.1	heavy metal-associated isoprenylated plant protein 33 [Medicago truncatula]|KEH36771.1 heavy metal transport/detoxification domain protein [Medicago truncatula]|RHN72447.1 putative heavy metal-associated domain, HMA [Medicago truncatula]
MS.gene053535	987.23	62.9	3.9707	0.00022316	0.03123	116.273	9.8978	54.675	2.81521	5.72263	15.1905	Q40313.1	RecName: Full=Caffeoyl-CoA O-methyltransferase; AltName: Full=Trans-caffeoyl-CoA 3-O-methyltransferase; Short=CCoAMT; Short=CCoAOMT|1SUI_A Chain A, Alfalfa Caffeoyl Coenzyme A 3-o-methyltransferase|1SUI_B Chain B, Alfalfa Caffeoyl Coenzyme A 3-o-methyltransferase|1SUI_C Chain C, Alfalfa Caffeoyl Coenzyme A 3-o-methyltransferase|1SUI_D Chain D, Alfalfa Caffeoyl Coenzyme A 3-o-methyltransferase|1SU…
MS.gene014560	5.33	133.7	-4.5738	0.00022422	0.031327	1.88365	3.60979	0	131.35	18.6572	18.9606	PNX90154.1	hypothetical protein L195_g046277 [Trifolium pratense]
MS.gene39413	96.57	5.6	4.0981	0.00022633	0.031518	4.18679	1.58706	5.41339	0.415084	0.247163	0.810456	XP_013457094.1	NAC transcription factor 25 [Medicago truncatula]|KEH31125.1 NAC transcription factor-like protein [Medicago truncatula]|RHN62478.1 putative transcription factor NAM family [Medicago truncatula]
MS.gene067287	168.25	9.24	4.1954	0.00022614	0.031518	23.8386	9.20496	39.1862	6.15247	1.19462	1.56688	KEH18620.1	hypothetical protein MTR_8g027380 [Medicago truncatula]|RHN39692.1 hypothetical protein MtrunA17_Chr8g0346591 [Medicago truncatula]
MS.gene012818	2787.13	182.49	3.9329	0.00022681	0.031532	147.323	75.9872	443.252	57.6828	23.235	27.5819	XP_003603142.1	NADH dehydrogenase [ubiquinone] iron-sulfur protein 7, mitochondrial [Medicago truncatula]|AES73393.1 NADH:ubiquinone oxidoreductase protein [Medicago truncatula]|AFK49034.1 unknown [Medicago truncatula]|RHN70451.1 putative oxidoreductase [Medicago truncatula]
MS.gene065292	89.74	4.73	4.2515	0.00022815	0.031621	5.90376	1.6292	0.323088	0.142035	0.380588	0.118853	XP_003590391.1	leucine-rich repeat receptor-like protein kinase PXC1 [Medicago truncatula]|ABE80124.1 Protein kinase [Medicago truncatula]|AES60642.1 LRR receptor-like kinase [Medicago truncatula]
MS.gene09765	3.96	85.46	-4.3802	0.0002282	0.031621	0.243822	0.311504	0.0555973	11.6097	1.20069	6.23799	XP_003611333.2	VAN3-binding protein [Medicago truncatula]|XP_024640857.1 VAN3-binding protein [Medicago truncatula]|AFK48168.1 unknown [Medicago truncatula]|AES94291.2 auxin canalization protein [Medicago truncatula]|RHN53765.1 putative pleckstrin-like, plant [Medicago truncatula]
MS.gene070999	4.1	176.4	-5.3803	0.00022996	0.031813	0.0509094	0.439028	0	0.153099	23.11	3.23483	XP_003592358.1	phosphoglucomutase, chloroplastic isoform X1 [Medicago truncatula]|AES62609.1 phosphogluco-mutase [Medicago truncatula]|RHN81906.1 Phosphoglucomutase [Medicago truncatula]
MS.gene76174	19.47	262.34	-3.73	0.00023135	0.031952	0.594632	1.05513	0.0903935	3.80827	7.48324	22.501	RHN66974.1	putative non-specific serine/threonine protein kinase [Medicago truncatula]
MS.gene65952	141.18	6.44	4.445	0.00023305	0.032038	6.64687	0.480677	7.26365	0.377152	0.224577	0.946792	XP_013466498.1	WAT1-related protein At1g44800 [Medicago truncatula]|AFK47115.1 unknown [Medicago truncatula]|KEH40539.1 nodulin MtN21/EamA-like transporter family protein [Medicago truncatula]|RHN77942.1 putative EamA domain-containing protein [Medicago truncatula]
MS.gene019640	4.98	105.74	-4.5122	0.00023311	0.032038	0	0.0697662	0.039846	1.37946	0.596497	2.40941	XP_003627583.2	mediator of RNA polymerase II transcription subunit 12 isoform X1 [Medicago truncatula]|AET02059.2 RNA polymerase II transcription mediators protein [Medicago truncatula]|RHN39894.1 putative mediator complex, subunit Med12 [Medicago truncatula]
MS.gene37387	0	26.61	-6.8034	0.00023244	0.032038	0	0	0	2.65045	3.94554	16.2644	MS.gene37387	-
MS.gene066210	141.48	10.06	3.8042	0.00023556	0.03225	6.89134	3.71678	5.81508	0.248195	1.55178	0.623061	XP_013452074.1	uncharacterized protein LOC25497057 [Medicago truncatula]|KEH26102.1 plant/T8K14-16 protein [Medicago truncatula]|RHN74405.1 hypothetical protein MtrunA17_Chr2g0309941 [Medicago truncatula]
MS.gene055862	0	23.77	-6.6393	0.00023535	0.03225	0	0	0	2.19731	3.49854	2.95789	XP_013465032.1	protein TIC 20-IV, chloroplastic [Medicago truncatula]|KEH39067.1 TIC protein 20-IV, related protein [Medicago truncatula]|RHN75674.1 putative chloroplast protein import component Tic20 [Medicago truncatula]
MS.gene001986	333.32	22.05	3.921	0.0002358	0.03225	8.41604	10.8178	22.8883	4.01248	1.37841	0.774832	KEH26202.1	mediator of RNA polymerase II transcription subunit 36a [Medicago truncatula]
MS.gene65720	283.82	16.76	4.0754	0.00023647	0.03229	3.35114	4.85222	15.7413	0.447905	2.20033	0.983856	RHN78338.1	putative nepenthesin [Medicago truncatula]
MS.gene22000	0.39	48.91	-6.6879	0.00023731	0.032299	0	0.319616	0	13.2913	32.7028	0.419701	RHN68985.1	putative transcription factor and/or regulators TTF-type(Zn) family [Medicago truncatula]
MS.gene87023	0.75	46.56	-6.619	0.00023699	0.032299	0	0	0.0651945	0.214954	9.27966	3.59743	PNY15751.1	TIR-NBS-LRR resistance protein [Trifolium pratense]|PNY15875.1 TIR-NBS-LRR resistance protein [Trifolium pratense]
MS.gene058142	0	31.51	-7.0474	0.00023998	0.032611	0	0	0	0.170141	0.0911797	1.8366	XP_003610900.1	pentatricopeptide repeat-containing protein At3g18110, chloroplastic [Medicago truncatula]|AES93858.1 PPR containing plant-like protein [Medicago truncatula]|RHN53454.1 putative tetratricopeptide-like helical domain-containing protein [Medicago truncatula]
MS.gene76169	0	27.38	-6.8445	0.00024058	0.032639	0	0	0	0.252357	2.16385	2.99862	AES70153.1	LRR receptor-like kinase [Medicago truncatula]
MS.gene015091	404.51	43.25	3.2229	0.00024177	0.032748	37.8565	28.473	20.5131	3.06037	4.46465	9.47528	CAB77055.1	putative TFIIIA (or kruppel)-like zinc finger protein [Medicago sativa subsp. x varia]
MS.gene44605	0	34.96	-7.1956	0.00024369	0.032932	0	0	0	0.54627	4.67007	0.0653019	RHN55072.1	putative small GTPase superfamily, EF-hand domain pair [Medicago truncatula]
MS.gene84382	1.33	44.34	-4.8921	0.00024414	0.032932	0.156205	0.299348	0	5.40217	5.66426	8.74615	KEH32856.1	bacterial trigger factor protein [Medicago truncatula]
MS.gene050334	152.26	7.37	4.3734	0.00024429	0.032932	2.91109	2.64257	8.1752	0.921527	0.0514431	0.578343	XP_003625794.1	purple acid phosphatase 22 [Medicago truncatula]|AES82012.1 purple acid phosphatase superfamily protein [Medicago truncatula]|RHN48660.1 putative Acid phosphatase [Medicago truncatula]
MS.gene31509	240	18.38	3.7078	0.00024595	0.03296	36.8715	7.81831	12.4271	2.43064	4.54876	1.06539	KEH39089.1	hypothetical protein MTR_2g090150 [Medicago truncatula]|RHN75691.1 hypothetical protein MtrunA17_Chr2g0323991 [Medicago truncatula]
MS.gene059960	10.55	303.1	-4.8797	0.00024611	0.03296	0.605227	0.210881	0.677485	7.77677	0.812836	89.5823	XP_013457715.1	28 kDa ribonucleoprotein, chloroplastic [Medicago truncatula]|KEH31746.1 31 kDa ribonucleoprotein [Medicago truncatula]|RHN63426.1 putative nucleotide-binding alpha-beta plait domain-containing protein [Medicago truncatula]
MS.gene77897	4.51	123.68	-4.9814	0.00024499	0.03296	0	0	0.140269	2.26104	5.16353	4.79453	XP_003599413.1	putative disease resistance RPP13-like protein 1 [Medicago truncatula]|AES69664.1 LRR and NB-ARC domain disease resistance protein [Medicago truncatula]|RHN66337.1 putative P-loop containing nucleoside triphosphate hydrolase, leucine-rich repeat domain, L [Medicago truncatula]
MS.gene48878	158.98	11.24	3.8136	0.00024576	0.03296	1.15494	1.7282	3.35507	0.214105	0.531206	0.278694	XP_003605239.1	NF-X1-type zinc finger protein NFXL1 [Medicago truncatula]|AES87436.1 NF-X1-type zinc finger protein NFXL1 [Medicago truncatula]|RHN59363.1 putative chromatin regulator PHD family [Medicago truncatula]
MS.gene70251	0	34.25	-7.1642	0.00024645	0.03296	0	0	0	7.34638	0.0790559	3.55511	XP_003593500.1	serine carboxypeptidase-like 31 [Medicago truncatula]|AES63751.1 serine carboxypeptidase-like protein [Medicago truncatula]|RHN71880.1 putative carboxypeptidase D [Medicago truncatula]
MS.gene05664	8.18	166.83	-4.3626	0.00024773	0.033078	0	1.22733	0.175243	18.2969	10.6656	10.7981	XP_003600351.1	cellulose synthase-like protein E1 [Medicago truncatula]|AES70602.1 cellulose synthase E1-like protein [Medicago truncatula]|RHN67420.1 putative cellulose synthase (UDP-forming) [Medicago truncatula]
MS.gene026238	31.2	277.45	-3.1437	0.00024916	0.033216	0.68253	0.681243	0.213995	8.72341	7.73428	5.74311	RHN78295.1	putative P-loop containing nucleoside triphosphate hydrolase, leucine-rich repeat domain, L [Medicago truncatula]
MS.gene01461	182.96	11.63	3.9696	0.00024962	0.033225	19.2132	3.36525	23.6012	1.55322	2.49715	2.85938	XP_003593626.1	ethylene-responsive transcription factor 12 [Medicago truncatula]|AES63877.1 ethylene response factor [Medicago truncatula]|AFK37030.1 unknown [Medicago truncatula]|RHN71971.1 putative transcription factor AP2-EREBP family [Medicago truncatula]
MS.gene31255	61.27	2.45	4.6562	0.00025249	0.033292	10.3816	0.560423	2.80068	0.439724	0.196376	0.367957	XP_013465328.1	kiwellin [Medicago truncatula]|KEH39363.1 Ripening related protein family [Medicago truncatula]|RHN75978.1 putative rlpA-like protein, double-psi beta-barrel [Medicago truncatula]
MS.gene07518	0	39.89	-7.3833	0.00025239	0.033292	0	0	0	3.65623	0.251206	0.0235346	RHN80522.1	hypothetical protein MtrunA17_Chr1g0189201 [Medicago truncatula]
MS.gene60585	156.83	9.92	3.9781	0.00025144	0.033292	0.665864	10.5564	4.34794	0.546122	0.32519	0.837815	RHN81392.1	putative aspartyl aminopeptidase [Medicago truncatula]
MS.gene28692	0.54	47.85	-6.031	0.00025239	0.033292	0.0404318	0	0	0.851133	4.31693	0.432419	XP_024638665.1	G-type lectin S-receptor-like serine/threonine-protein kinase RKS1 isoform X1 [Medicago truncatula]
MS.gene54506	933.01	91.14	3.3552	0.00025134	0.033292	71.4943	27.6629	15.0446	2.36979	8.27417	8.38275	RHN44098.1	putative protein kinase RLK-Pelle-LRR-XI-1 family [Medicago truncatula]
MS.gene83660	256.24	11.98	4.4175	0.00025231	0.033292	26.4139	1.64081	6.26704	0.4506	2.3573	0.161596	XP_024636185.1	uncharacterized protein LOC112420758 [Medicago truncatula]
MS.gene67493	1694.19	184.28	3.2001	0.00025458	0.033515	19.375	44.2295	39.4413	6.81909	8.49263	7.01882	XP_003612242.1	aspartyl protease family protein 1 [Medicago truncatula]|AES95200.1 eukaryotic aspartyl protease family protein [Medicago truncatula]|RHN54373.1 putative nepenthesin [Medicago truncatula]
MS.gene03040	9.4	135.76	-3.9542	0.00025514	0.033537	0.0516068	0.0494491	0.176514	3.12333	4.07192	2.75968	XP_003591556.2	uncharacterized protein LOC11413909 isoform X1 [Medicago truncatula]|AES61807.2 P-loop nucleoside triphosphate hydrolase superfamily protein [Medicago truncatula]|RHN81134.1 putative adenosinetriphosphatase [Medicago truncatula]
MS.gene57277	39.61	0.67	5.8498	0.00025571	0.033559	1.80928	0.0666784	0.333222	0	0.0467292	0.0218895	XP_024636247.1	uncharacterized protein LOC112420787 [Medicago truncatula]
MS.gene76939	78.51	1.97	5.3354	0.0002576	0.033755	5.80516	1.25604	0	0.105592	0.0943123	0.0589054	RHN44098.1	putative protein kinase RLK-Pelle-LRR-XI-1 family [Medicago truncatula]
MS.gene33724	37.31	0.42	6.3562	0.00025808	0.033766	1.2186	0.194608	1.6209	0	0	0.0851824	XP_003608238.1	berberine bridge enzyme-like 10 [Medicago truncatula]|ABD32596.1 FAD linked oxidase, N-terminal; TonB box, N-terminal [Medicago truncatula]|AES90435.1 FAD-binding berberine family protein [Medicago truncatula]|RHN62517.1 putative tetrahydroberberine oxidase [Medicago truncatula]
MS.gene49920	1.5	56.92	-5.7207	0.00025942	0.033888	0	0	0.0771315	2.54312	0.795013	5.85216	GAU12858.1	hypothetical protein TSUD_73450 [Trifolium subterraneum]
MS.gene58838	1097.56	112.36	3.2867	0.00026001	0.033913	20.9566	65.8666	35.9734	3.20999	9.22249	10.8339	PNY17898.1	tubulin beta chain, partial [Trifolium pratense]
MS.gene43627	0	25.79	-6.7581	0.00026162	0.03407	0	0	0	0.442321	3.27346	2.64378	XP_013462636.1	GDSL esterase/lipase At1g29670 isoform X2 [Medicago truncatula]|KEH36671.1 GDSL-like lipase/acylhydrolase [Medicago truncatula]|RHN72190.1 putative triacylglycerol lipase [Medicago truncatula]
MS.gene64090	0	31.98	-7.0685	0.00026285	0.034125	0	0	0	2.03711	0.661637	20.4556	ABN09796.1	hypothetical protein MtrDRAFT_AC152184g34v2 [Medicago truncatula]
MS.gene065540	23.84	404.03	-4.0569	0.0002625	0.034125	2.03776	1.25522	0.0995698	59.3665	9.23661	10.5765	XP_003617599.1	GDP-L-galactose phosphorylase 1 [Medicago truncatula]|AET00558.1 GDP-L-galactose phosphorylase [Medicago truncatula]|AFK40896.1 unknown [Medicago truncatula]|RHN57824.1 putative nucleotidyltransferase [Medicago truncatula]
MS.gene86566	1.75	76.17	-5.2545	0.00026551	0.034418	0.126071	0.04832	0	8.41674	1.3884	0.444156	AES95296.2	phosphoinositide phosphatase SAC1 [Medicago truncatula]
MS.gene71025	1461.41	126.75	3.5271	0.0002664	0.03448	103.059	219.72	355.773	58.942	37.5688	33.8076	XP_013467127.1	mitochondrial import receptor subunit TOM9-2 [Medicago truncatula]|KEH41163.1 translocase of outer membrane complex, subunit TOM22 [Medicago truncatula]|RHN78682.1 putative mitochondrial import receptor subunit Tom22 [Medicago truncatula]
MS.gene94424	305.18	30.83	3.3061	0.00026724	0.034536	12.1333	4.41071	6.22933	1.20374	1.88153	1.32206	RHN44100.1	putative protein kinase RLK-Pelle-LRR-XI-1 family [Medicago truncatula]
MS.gene74153	0	26.72	-6.8046	0.00026836	0.034627	0	0	0	18.3943	2.6577	4.97982	XP_024636184.1	uncharacterized protein LOC112420757 [Medicago truncatula]
MS.gene78953	6.93	99.54	-3.8336	0.0002689	0.034644	0.211366	1.11391	0.14459	13.1895	10.0774	6.11683	XP_003612805.1	uncharacterized protein At1g32220, chloroplastic [Medicago truncatula]|AES95763.1 rossmann-fold NAD(P)-binding domain protein [Medicago truncatula]|RHN54789.1 putative NAD(P)-binding domain-containing protein [Medicago truncatula]
MS.gene39398	416.18	31.15	3.7394	0.00026964	0.034686	8.92922	4.72049	19.7055	2.62355	1.74599	1.59271	KEH18097.1	serine carboxypeptidase-like protein [Medicago truncatula]
MS.gene52998	38.83	0.74	5.7445	0.0002738	0.035114	3.48331	0.936891	0.0836082	0.0459445	0.0820733	0	XP_013468713.1	uncharacterized protein LOC11434156 isoform X2 [Medicago truncatula]|KEH42750.1 P-loop nucleoside triphosphate hydrolase superfamily protein [Medicago truncatula]
MS.gene43017	0	31.88	-7.0596	0.00027357	0.035114	0	0	0	2.65741	0.904209	0.0529452	XP_024628711.1	uncharacterized protein LOC11409308 [Medicago truncatula]
MS.gene060413	103.52	3.99	4.6908	0.00027563	0.035114	5.61425	1.39469	3.22416	0.10422	0.698156	0	ABN05834.1	Protein kinase [Medicago truncatula]|RHN73390.1 putative protein kinase RLK-Pelle-RLCK-Os family [Medicago truncatula]
MS.gene002905	58.44	1.97	4.8467	0.00027671	0.035114	1.19783	0.994717	3.27761	0	0.214496	0.251192	XP_013462770.1	glucose-6-phosphate/phosphate translocator 2, chloroplastic [Medicago truncatula]|KEH36805.1 glucose-6-phosphate/phosphate translocator-like protein [Medicago truncatula]|RHN72471.1 putative triose phosphate/phosphoenolpyruvate translocator, sugar phosphate transporter [Medicago truncatula]
MS.gene013556	307.58	14.08	4.4459	0.00027431	0.035114	0.505611	30.3602	35.5097	1.77394	2.2635	2.75677	PNX99706.1	malignant T cell-amplified sequence 1-A, partial [Trifolium pratense]
MS.gene60422	0	29.54	-6.9517	0.00027642	0.035114	0	0	0	6.01872	13.2814	0.444389	MS.gene60422	-
MS.gene35995	1.18	55.64	-5.4926	0.00027549	0.035114	0	0.167668	0	0.657784	4.97433	3.88968	RHN74322.1	putative transposase, Ptta/En/Spm, plant [Medicago truncatula]
MS.gene23856	1839.81	121.32	3.9222	0.00027526	0.035114	66.846	30.012	123.081	12.3384	2.35191	19.7049	XP_003621680.1	chitinase-like protein 1 [Medicago truncatula]|ABN08775.1 Glycoside hydrolase, family 19 [Medicago truncatula]|ACJ84914.1 unknown [Medicago truncatula]|AES77898.1 Nodule Cysteine-Rich (NCR) secreted peptide [Medicago truncatula]|RHN44656.1 putative glycoside hydrolase, family 19, Lysozyme-like domain-containing protein [Medicago truncatula]
MS.gene025609	214.86	14.5	3.8904	0.0002759	0.035114	14.6847	1.81557	10.5638	1.70946	0.763428	1.37086	XP_013450131.1	probable F-box protein At2g36090 [Medicago truncatula]|KEH24159.1 F-box plant protein, putative [Medicago truncatula]|RHN48720.1 putative F-box domain-containing protein [Medicago truncatula]
MS.gene003252	0	23.95	-6.6488	0.00027738	0.035146	0	0	0	2.70582	0.991503	2.49643	XP_013462991.1	uncharacterized protein LOC25486288 isoform X1 [Medicago truncatula]|KEH37036.1 haloacid dehalogenase-like hydrolase [Medicago truncatula]|RHN72822.1 putative HAD-like domain-containing protein [Medicago truncatula]
MS.gene072384	0.39	41.09	-6.4391	0.0002792	0.035323	0	0.205927	0	7.59409	0.721584	16.9007	KEH28277.1	acid phosphatase-like protein [Medicago truncatula]
MS.gene051049	2.36	69.37	-4.873	0.00028045	0.035428	0.0609556	0.0778761	0.0277987	0.519382	0.709497	7.08165	AET01888.2	phosphoinositide phosphatase SAC4 [Medicago truncatula]
MS.gene56869	437.06	22.71	4.2619	0.00028198	0.035569	13.8367	7.44983	42.7289	0.495368	6.45981	1.82388	XP_013457801.1	uncharacterized protein LOC25493757 [Medicago truncatula]|KEH31832.1 transmembrane protein, putative [Medicago truncatula]|RHN63503.1 hypothetical protein MtrunA17_Chr4g0058951 [Medicago truncatula]
MS.gene024694	128.6	13.32	3.2736	0.00028273	0.03561	15.7569	20.9425	4.17245	1.91071	2.38925	2.13181	XP_003610976.1	uncharacterized protein LOC11432212 [Medicago truncatula]|AES93934.1 late embryogenesis abundant hydroxyproline-rich glycoprotein [Medicago truncatula]|RHN53502.1 putative Late embryogenesis abundant protein, LEA-14 [Medicago truncatula]
MS.gene20208	0.54	39.1	-5.729	0.0002841	0.035646	0.0583279	0	0	2.63114	1.17504	2.60535	XP_013447245.1	beta-amylase 3, chloroplastic isoform X2 [Medicago truncatula]|KEH21272.1 glycoside hydrolase family 14 protein [Medicago truncatula]|RHN43507.1 putative beta-amylase [Medicago truncatula]
MS.gene37046	5.97	113.36	-4.183	0.00028428	0.035646	0.195256	0.686006	0	3.66995	4.63281	13.1028	KEH18111.1	disease resistance protein (TIR-NBS-LRR class) [Medicago truncatula]
MS.gene54669	746.94	58.57	3.6729	0.0002839	0.035646	7.23676	32.0548	20.4184	3.42788	4.62818	0.667074	RHN65941.1	putative RNA-directed DNA polymerase [Medicago truncatula]
MS.gene48279	143.15	5.6	4.6675	0.00028487	0.035667	1.60935	0.474482	9.76707	0.372292	0.221683	0.726904	XP_003608889.1	26S proteasome non-ATPase regulatory subunit 6 homolog [Medicago truncatula]|AES91086.1 26S proteasome non-ATPase regulatory subunit 6 [Medicago truncatula]|RHN63407.1 putative proteasome component (PCI) domain-containing protein [Medicago truncatula]
MS.gene050747	2.33	101.12	-5.4846	0.00028754	0.035947	0	0.118354	0.0211238	0.62683	0.165888	8.41182	XP_013450462.1	protein SUPPRESSOR OF QUENCHING 1, chloroplastic isoform X1 [Medicago truncatula]|XP_024626269.1 protein SUPPRESSOR OF QUENCHING 1, chloroplastic isoform X1 [Medicago truncatula]|XP_024626270.1 protein SUPPRESSOR OF QUENCHING 1, chloroplastic isoform X1 [Medicago truncatula]|KEH24490.1 haloacid dehalogenase-like hydrolase family protein [Medicago truncatula]
MS.gene71026	240.38	20.2	3.5714	0.00029495	0.0367	4.71597	21.3109	15.1346	2.27617	3.20593	1.17211	XP_003626313.1	putative elongation of fatty acids protein DDB_G0272012 [Medicago truncatula]|ABD32385.2 GNS1/SUR4 membrane protein [Medicago truncatula]|AES82531.1 GNS1/SUR4 membrane family protein [Medicago truncatula]|AFK42960.1 unknown [Medicago truncatula]|RHN49301.1 putative very-long-chain 3-oxoacyl-CoA synthase [Medicago truncatula]
MS.gene54620	650.13	48.7	3.7375	0.00029513	0.0367	18.0361	24.7406	56.6249	5.04336	10.1992	2.30918	XP_003611388.2	expansin-like B1 [Medicago truncatula]|AFK34658.1 unknown [Medicago truncatula]|AES94346.2 expansin-B1-like protein [Medicago truncatula]|RHN53803.1 putative expansin/Lol pI [Medicago truncatula]
MS.gene015663	2.03	78.75	-5.1041	0.00029434	0.0367	0.727773	0.232448	0	26.2635	1.14032	25.7925	XP_003630930.1	nudix hydrolase 18, mitochondrial [Medicago truncatula]|AET05406.1 nudix hydrolase-like protein [Medicago truncatula]|AFK37228.1 unknown [Medicago truncatula]|RHN43786.1 putative hydrolase [Medicago truncatula]
MS.gene31935	1.15	43.02	-5.5488	0.0002953	0.0367	0	0.147515	0.105314	1.73617	8.16709	9.49169	XP_013457047.1	E3 ubiquitin-protein ligase RMA1H1 [Medicago truncatula]|ACJ84351.1 unknown [Medicago truncatula]|AFK40062.1 unknown [Medicago truncatula]|KEH31078.1 E3 ubiquitin-protein ligase RMA1H1-like protein [Medicago truncatula]|RHN62434.1 putative aminoacyltransferase, E1 ubiquitin-activating enzyme [Medicago truncatula]
MS.gene32821	423.41	41.3	3.3567	0.00029619	0.036757	52.3026	127.506	17.6865	3.56665	16.884	8.05825	XP_003603142.1	NADH dehydrogenase [ubiquinone] iron-sulfur protein 7, mitochondrial [Medicago truncatula]|AES73393.1 NADH:ubiquinone oxidoreductase protein [Medicago truncatula]|AFK49034.1 unknown [Medicago truncatula]|RHN70451.1 putative oxidoreductase [Medicago truncatula]
MS.gene51868	41.75	0.46	6.4905	0.0002975	0.036865	10.5688	0.302297	0.647449	0	0.211854	0	XP_013449501.1	putative H/ACA ribonucleoprotein complex subunit 1-like protein 1 [Medicago truncatula]|KEH23529.1 Gar1/Naf1 RNA-binding region protein [Medicago truncatula]|RHN47465.1 putative translation protein, beta-barrel [Medicago truncatula]
MS.gene048128	126.64	6.8	4.2074	0.00029822	0.0369	0.380209	7.08385	2.02292	0.0635222	0.538999	0.239196	XP_013454958.1	delta-1-pyrroline-5-carboxylate synthase isoform X1 [Medicago truncatula]|KEH29006.1 delta-1-pyrroline-5-carboxylate synthetase [Medicago truncatula]
MS.gene021570	125.3	6.43	4.2719	0.00030314	0.037394	0.518156	7.74527	8.64871	0.389561	0.556718	0.977943	KEH39761.1	DUF1644 family protein [Medicago truncatula]
MS.gene018149	0	24.58	-6.689	0.00030337	0.037394	0	0	0	0.382901	1.881	2.32296	KEH23827.1	heat shock transcription factor A3 [Medicago truncatula]|RHN48120.1 putative transcription factor HSF-type-DNA-binding family [Medicago truncatula]
MS.gene83930	17.35	0	7.0433	0.00030354	0.037394	3.26311	5.25283	0.535729	0	0	0	KEH22586.1	transcriptional activator FHA1 [Medicago truncatula]
MS.gene060317	589.77	51.79	3.507	0.00030487	0.037447	7.35434	9.30772	9.30715	0.460764	3.14832	1.02174	XP_003594882.2	cellulose synthase A catalytic subunit 4 [UDP-forming] [Medicago truncatula]|AES65133.2 cellulose synthase-like protein [Medicago truncatula]|RHN73302.1 putative cellulose synthase (UDP-forming) transcription factor C2H2 family [Medicago truncatula]
MS.gene32074	114.9	5.12	4.4868	0.00030615	0.037447	3.21378	0.166455	4.39691	0.304746	0.349962	0.182149	XP_003590689.1	legumin J [Medicago truncatula]|AES60940.1 legumin storage protein [Medicago truncatula]|RHN80214.1 putative 11-S seed storage protein, plant [Medicago truncatula]
MS.gene75801	242.83	5.38	5.4911	0.00030574	0.037447	0	2.40967	17.6046	0.252093	0.731785	0.316424	AFK41319.1	unknown [Medicago truncatula]
MS.gene072659	320.79	23.91	3.7406	0.00030619	0.037447	3.12113	12.6617	17.3579	0.914237	2.61305	2.09107	XP_003626035.1	S-adenosylmethionine synthase [Medicago truncatula]|A4PU48.1 RecName: Full=S-adenosylmethionine synthase; Short=AdoMet synthase; AltName: Full=Methionine adenosyltransferase; Short=MAT|ABO80948.1 S-adenosylmethionine synthetase [Medicago truncatula]|AES82253.1 S-adenosylmethionine synthase-like protein [Medicago truncatula]|RHN49069.1 putative methionine adenosyltransferase [Medicago truncatula]
MS.gene061822	0	25.89	-6.7612	0.00030558	0.037447	0	0	0	1.9282	3.10001	0.322699	AIU48887.1	transducin/WD40 repeat-like superfamily protein, partial [Medicago truncatula]
MS.gene03117	157.8	8.65	4.1906	0.00031037	0.037843	0.375258	15.1978	1.30063	0.37617	0.571179	0.283298	XP_013462603.1	WAT1-related protein At3g30340 [Medicago truncatula]|KEH36637.1 auxin-induced 5NG4-like protein [Medicago truncatula]|RHN72126.1 putative EamA domain-containing protein [Medicago truncatula]
MS.gene88766	0	25.73	-6.7552	0.00031077	0.037843	0	0	0	0.100985	0.92002	1.01404	RHN79046.1	putative structural maintenance of chromosomes protein [Medicago truncatula]
MS.gene48260	7.4	163.98	-4.4287	0.00031027	0.037843	0.21858	1.67553	0	3.69751	14.7514	34.2407	XP_003614173.1	cytochrome P450 83B1 [Medicago truncatula]|AES97131.1 cytochrome P450 family 71 protein [Medicago truncatula]|RHN55608.1 putative cytochrome P450 [Medicago truncatula]
MS.gene059115	0	24.13	-6.6581	0.00031199	0.037898	0	0	0	3.43927	0.860129	1.78433	GAU21484.1	hypothetical protein TSUD_242060 [Trifolium subterraneum]
MS.gene41628	0	22.58	-6.565	0.00031212	0.037898	0	0	0	0.581871	0.606334	0.892656	XP_003602730.1	ribonuclease TUDOR 1 [Medicago truncatula]|AES72981.1 110 kDa 4SNc-tudor domain protein [Medicago truncatula]|RHN70055.1 putative micrococcal nuclease [Medicago truncatula]
MS.gene87822	0.79	47.15	-5.792	0.00031471	0.038158	0	0.179434	0	3.51972	8.17374	0.88358	XP_003627678.1	2-methylene-furan-3-one reductase [Medicago truncatula]|AET02154.1 zinc-binding dehydrogenase family oxidoreductase [Medicago truncatula]|RHN40135.1 putative 2-alkenal reductase (NAD(P)(+)) [Medicago truncatula]
MS.gene051957	70.36	2.56	4.7829	0.00031637	0.038215	5.4819	0.833028	0.0660795	0.0726241	0.162166	0.121542	XP_027187327.1	serine/threonine-protein phosphatase 7-like isoform X3 [Cicer arietinum]
MS.gene058278	112.24	9.59	3.5383	0.00031619	0.038215	1.36357	4.72049	2.0461	0.231489	0.324911	0.664142	XP_003594686.1	dnaJ homolog subfamily C member 14 [Medicago truncatula]|ABN09080.1 Heat shock protein DnaJ [Medicago truncatula]|AES64937.1 chaperone DnaJ-domain protein [Medicago truncatula]|RHN73020.1 putative DnaJ domain, major facilitator superfamily domain-containing protein [Medicago truncatula]
MS.gene39809	27.41	0	7.6936	0.00031683	0.038215	0	1.97298	0.145712	0	0	0	XP_003617098.2	protein argonaute 4 [Medicago truncatula]|AET00057.2 eukaryotic translation initiation factor 2c, putative [Medicago truncatula]|RHN57461.1 putative post-transcriptional gene silencing PAZ-Argonaute family protein [Medicago truncatula]
MS.gene067278	36.31	1.38	4.7137	0.00031745	0.038215	3.75725	1.47279	0.4089	0.0641997	0.114684	0.161165	XP_013444602.1	uncharacterized protein LOC25500664 [Medicago truncatula]|XP_024628255.1 uncharacterized protein LOC25500664 [Medicago truncatula]|KEH18627.1 transmembrane protein, putative [Medicago truncatula]|RHN39701.1 hypothetical protein MtrunA17_Chr8g0346681 [Medicago truncatula]
MS.gene71071	24.95	0	7.5567	0.00031744	0.038215	3.42171	0	1.23659	0	0	0	CAI29046.1	allene-oxide cyclase [Medicago truncatula]
MS.gene026073	185.61	12.15	3.9323	0.00031865	0.03823	13.1175	9.83341	2.85033	0.348071	2.22804	0.145631	RVX16854.1	WD-40 repeat-containing protein MSI4 [Vitis vinifera]
MS.gene38024	330.42	31.15	3.4077	0.00031893	0.03823	7.04732	20.9688	7.2313	1.90554	2.98886	0.544477	XP_003617925.1	glucose-1-phosphate adenylyltransferase small subunit 1, chloroplastic [Medicago truncatula]|AET00884.1 glucose-1-phosphate adenylyltransferase family protein [Medicago truncatula]|RHN58087.1 putative glucose-1-phosphate adenylyltransferase [Medicago truncatula]
MS.gene99472	29.9	0.58	5.8412	0.00031814	0.03823	0.462903	0.469641	0.335286	0.0409437	0	0	XP_024638069.1	putative disease resistance protein At3g14460 [Medicago truncatula]|RHN58991.1 putative P-loop containing nucleoside triphosphate hydrolase, leucine-rich repeat domain, L [Medicago truncatula]
MS.gene014969	7.11	151.89	-4.3945	0.00031972	0.038269	0.262476	0.447114	0.0798009	20.3475	2.03673	1.13755	KYP40337.1	Retrovirus-related Pol polyprotein from transposon TNT 1-94 [Cajanus cajan]
MS.gene039816	1043.83	68.24	3.9362	0.00032039	0.038296	77.4433	33.0769	164.834	28.1728	8.38778	5.5722	GAU47509.1	hypothetical protein TSUD_367700 [Trifolium subterraneum]
MS.gene99320	3.52	82.07	-4.5557	0.00032151	0.038376	0	0.98524	0.100483	4.96959	14.1053	15.9871	AFK49584.1	unknown [Medicago truncatula]
MS.gene39872	664.43	37.29	4.1542	0.00032208	0.038389	7.09311	2.14331	31.2473	2.30128	1.34395	2.55524	XP_004493010.1	protein AUXIN SIGNALING F-BOX 2 [Cicer arietinum]
MS.gene82523	0	23.14	-6.5982	0.00032306	0.038397	0	0	0	6.05476	3.86285	2.41265	XP_003612406.1	uncharacterized protein LOC11408591 [Medicago truncatula]|AES95364.1 transmembrane protein, putative [Medicago truncatula]|RHN54483.1 hypothetical protein MtrunA17_Chr5g0407361 [Medicago truncatula]
MS.gene20154	52.4	2.01	4.7209	0.00032263	0.038397	1.41135	0.120208	0.750918	0.0943189	0.0210609	0.0591938	XP_024628421.1	LOW QUALITY PROTEIN: zinc protease PQQL-like [Medicago truncatula]
MS.gene073891	0.27	38.74	-6.4046	0.0003255	0.038632	0.0627883	0	0	2.07705	11.2997	0.711022	RHN78668.1	putative Acid phosphatase [Medicago truncatula]
MS.gene65980	0	23.46	-6.6212	0.00032786	0.038858	0	0	0	1.01855	4.30064	3.09933	AES70155.1	LRR receptor-like kinase [Medicago truncatula]
MS.gene27893	17.74	206.33	-3.5909	0.00032835	0.038862	0.171424	0.72273	0.750504	14.1769	14.228	11.6042	KEH20705.1	carboxy-terminal processing peptidase-like protein [Medicago truncatula]
MS.gene44060	0	24.4	-6.674	0.0003292	0.038877	0	0	0	2.75433	0.546692	1.23776	RHN80727.1	putative protein kinase RLK-Pelle-RLCK-VI family [Medicago truncatula]
MS.gene80355	686.28	60.13	3.5116	0.0003294	0.038877	16.5778	16.292	29.9018	4.42083	1.52235	6.10609	KEH25858.1	transcription factor [Medicago truncatula]
MS.gene49476	0	22.28	-6.5459	0.00033112	0.039016	0	0	0	1.96166	2.54853	3.05915	AFK39328.1	unknown [Medicago truncatula]
MS.gene28990	123.56	1296.14	-3.3839	0.0003315	0.039016	10.0373	6.05677	0.570204	80.1104	76.7306	99.2861	XP_003607369.1	phospholipase A1-Igamma3, chloroplastic [Medicago truncatula]|AES89566.1 phospholipase A1 [Medicago truncatula]|RHN61683.1 putative carboxylic ester hydrolase [Medicago truncatula]
MS.gene041970	341.98	20.47	4.0571	0.00033242	0.03907	36.5195	8.61887	90.5749	2.97555	8.93954	9.50693	RHN40749.1	hypothetical protein MtrunA17_Chr8g0358181 [Medicago truncatula]
MS.gene035614	621.19	68.6	3.1791	0.00033909	0.039742	19.4474	11.222	3.58413	1.18173	3.24928	1.66749	KEH32618.1	cellulose synthase-like protein [Medicago truncatula]
MS.gene60039	55.47	3.68	3.9253	0.0003389	0.039742	7.15055	5.80895	2.12673	0.584342	0.835076	0.195589	XP_003604394.1	auxin-binding protein ABP19b [Medicago truncatula]|AES86591.1 auxin-binding protein ABP19a [Medicago truncatula]|AFK34763.1 unknown [Medicago truncatula]|RHN58526.1 putative germin, rmlC-like cupin domain-containing protein [Medicago truncatula]
MS.gene011435	7.14	198.38	-4.8081	0.00034029	0.039829	0.0505079	0.532358	0.103653	4.29095	24.5218	0.190653	XP_024625587.1	uncharacterized protein LOC112416331 [Medicago truncatula]
MS.gene041479	163.51	5.54	4.8868	0.000343	0.04009	4.02511	0.342829	24.4752	1.47946	0.360389	0.900363	XP_013458223.1	UDP-glucose flavonoid 3-O-glucosyltransferase 7 [Medicago truncatula]|KEH32254.1 UDP-glucosyltransferase family protein [Medicago truncatula]|RHN64177.1 putative UDP-glucuronosyl/UDP-glucosyltransferase [Medicago truncatula]
MS.gene014436	172.1	10.97	3.9602	0.00034451	0.040155	1.81257	5.96296	6.32362	0.0908487	1.13602	0.722202	XP_003603741.2	endoglucanase 2 [Medicago truncatula]|AES73992.2 glycosyl hydrolase family 9 protein [Medicago truncatula]|RHN71095.1 putative cellulase [Medicago truncatula]
MS.gene30458	252.91	27.21	3.219	0.00034434	0.040155	12.0516	6.48002	4.903	2.04246	0.892733	1.45456	XP_003622696.1	pectinesterase [Medicago truncatula]|AES78914.1 pectinesterase/pectinesterase inhibitor [Medicago truncatula]|RHN45665.1 putative pectinesterase [Medicago truncatula]
MS.gene073849	107.36	7.06	3.9171	0.00035111	0.040867	10.8462	20.3612	1.41325	0.221888	0.891838	1.94958	KEH42360.1	soluble inorganic pyrophosphatase [Medicago truncatula]
MS.gene59048	2.29	51.26	-4.696	0.00035221	0.040939	0	0.153033	0.109254	4.08253	4.12905	3.36598	XP_003609311.1	adenine nucleotide transporter BT1, chloroplastic/mitochondrial [Medicago truncatula]|AES91508.1 substrate carrier family protein [Medicago truncatula]|RHN63928.1 putative mitochondrial carrier protein [Medicago truncatula]
MS.gene85789	5.46	115.44	-4.3333	0.00035528	0.041239	0.309605	0.762842	0	11.9044	15.0285	1.66953	RHN51151.1	putative non-specific serine/threonine protein kinase [Medicago truncatula]
MS.gene83338	2.11	57.66	-4.7217	0.00035811	0.04142	0.312715	0	0.0855678	2.16298	11.4236	7.47592	XP_013463924.1	acyl-protein thioesterase 1 homolog 1 [Medicago truncatula]|KEH37959.1 acyl-protein thioesterase [Medicago truncatula]|RHN74137.1 putative lysophospholipase [Medicago truncatula]
MS.gene020710	2.37	78.23	-4.9924	0.0003583	0.04142	0	0.366002	0	1.1487	6.32699	7.12907	XP_003617706.1	cytochrome P450 71D10 isoform X1 [Medicago truncatula]|AET00665.1 cytochrome P450 family 71 protein [Medicago truncatula]|RHN57909.1 putative premnaspirodiene oxygenase [Medicago truncatula]
MS.gene058385	0	23.91	-6.6473	0.00035831	0.04142	0	0	0	4.27498	13.6656	2.63588	KEH32352.1	O-acetyltransferase family protein [Medicago truncatula]
MS.gene022166	18.46	0	7.0999	0.00035991	0.041548	0.899495	3.10279	4.43029	0	0	0	XP_020990898.1	CLIP-associated protein-like [Arachis duranensis]
MS.gene94931	0	28.69	-6.9105	0.00036348	0.041903	0	0	0	5.66468	0.316224	13.3317	XP_013460015.1	zinc transporter 11 [Medicago truncatula]|AAR08417.1 metal transport protein [Medicago truncatula]|AFK36412.1 unknown [Medicago truncatula]|KEH34046.1 ZIP metal ion transporter family protein [Medicago truncatula]|RHN67375.1 putative zinc/iron permease [Medicago truncatula]
MS.gene45860	4.27	85.44	-4.3694	0.00036507	0.041971	0	0.838993	0.171136	5.17234	11.2556	14.5584	XP_003614173.1	cytochrome P450 83B1 [Medicago truncatula]|AES97131.1 cytochrome P450 family 71 protein [Medicago truncatula]|RHN55608.1 putative cytochrome P450 [Medicago truncatula]
MS.gene61625	91.53	4.78	4.2354	0.00036461	0.041971	9.54298	5.08	11.0252	0.159436	0.427216	2.40147	XP_013455692.1	uncharacterized protein LOC25492169 [Medicago truncatula]|KEH29723.1 transmembrane protein, putative [Medicago truncatula]|RHN60388.1 hypothetical protein MtrunA17_Chr4g0025281 [Medicago truncatula]
MS.gene028992	26.25	628.33	-4.5695	0.00036576	0.041993	0.421342	6.15682	0	13.3045	53.8995	127.434	XP_013465003.1	protein THYLAKOID FORMATION1, chloroplastic [Medicago truncatula]|AFK41560.1 unknown [Medicago truncatula]|KEH39038.1 photosystem II biogenesis protein [Medicago truncatula]|RHN75648.1 putative protein Thf1 [Medicago truncatula]
MS.gene02008	293.46	24.44	3.5815	0.0003682	0.042216	4.13768	3.64455	10.3022	1.00473	1.00095	1.58449	XP_003594425.1	endoglucanase 25 [Medicago truncatula]|ABD32918.1 Glycoside transferase, six-hairpin, subgroup [Medicago truncatula]|AES64676.1 membrane-anchored endo-1,4-beta-glucanase [Medicago truncatula]|RHN72779.1 putative cellulase [Medicago truncatula]
MS.gene93745	0.82	54.42	-5.7473	0.00036928	0.042229	0.184742	0	0	0.925958	15.962	2.7894	AGL45585.1	sensitive to aluminum rhizotoxicity 1 protein [Medicago sativa]
MS.gene43092	2.33	62.69	-4.8073	0.00036931	0.042229	0	0.192976	0.0344424	0.984194	2.26528	5.98667	XP_003621782.1	uncharacterized protein LOC11445610 [Medicago truncatula]|XP_024625877.1 uncharacterized protein LOC11445610 [Medicago truncatula]|XP_024625878.1 uncharacterized protein LOC11445610 [Medicago truncatula]|AES78000.1 DUF4378 domain protein [Medicago truncatula]|RHN44730.1 hypothetical protein MtrunA17_Chr7g0222591 [Medicago truncatula]
MS.gene027639	112.15	5.09	4.4509	0.00037075	0.042245	19.2904	2.95742	2.46325	0	1.20902	0.728155	XP_003613226.1	uncharacterized protein LOC11406346 [Medicago truncatula]|AES96184.1 DUF1645 family protein [Medicago truncatula]|RHN55051.1 hypothetical protein MtrunA17_Chr5g0413521 [Medicago truncatula]
MS.gene72019	6	94.58	-3.9845	0.00037095	0.042245	0.08066	0.772876	0.110354	8.24732	3.0332	10.2504	RZC00248.1	Galacturonosyltransferase 8 isoform B [Glycine soja]
MS.gene046212	44.98	1.99	4.5304	0.00037089	0.042245	22.1691	11.8012	1.40419	0.925958	1.10273	0.258277	AES68729.1	transmembrane protein, putative [Medicago truncatula]|RHN65643.1 hypothetical protein MtrunA17_Chr3g0082181 [Medicago truncatula]
MS.gene29963	1.63	65.11	-5.0892	0.00037278	0.042376	0.261049	0	0	9.61687	1.46082	4.43423	XP_013447357.1	exocyst complex component SEC8 [Medicago truncatula]|KEH21384.1 SEC8 exocyst complex component specific domain protein [Medicago truncatula]|RHN43766.1 putative Sec8 exocyst complex component specific domain-containing protein [Medicago truncatula]
MS.gene80397	29.24	0.58	5.8202	0.0003731	0.042376	2.28102	1.93346	0.480117	0.131917	0	0	XP_003619176.1	citrate-binding protein [Medicago truncatula]|AES75394.1 alginate lyase [Medicago truncatula]|RHN51073.1 putative concanavalin A-like lectin/glucanase domain-containing protein [Medicago truncatula]
MS.gene009604	1.06	47.25	-5.3496	0.00037366	0.042382	0.313941	1.20326	0	16.0499	6.74611	63.202	XP_003616112.1	uncharacterized protein LOC11435333 [Medicago truncatula]|AES99070.1 lecithin retinol acyltransferase [Medicago truncatula]|AFK46387.1 unknown [Medicago truncatula]|RHN56790.1 putative endopeptidase, NLPC/P60 domain, LRAT-like domain-containing protein [Medicago truncatula]
MS.gene51162	0	26.07	-6.7716	0.00037773	0.042786	0	0	0	1.56097	4.12905	0.251192	XP_003624175.1	seipin-1 [Medicago truncatula]|AES80393.1 adipose-regulatory protein (seipin), putative [Medicago truncatula]|RHN47106.1 putative Seipin family protein [Medicago truncatula]
MS.gene043536	448.99	18.1	4.6387	0.00038093	0.042939	35.6133	8.02924	101.543	12.5999	1.00482	0.753108	MS.gene043536	-
MS.gene96971	83.71	2.11	5.2721	0.00038053	0.042939	0.318944	9.04604	1.30908	0	0	0.401307	RZC03247.1	2-keto-3-deoxy-L-rhamnonate aldolase [Glycine soja]
MS.gene79028	3.75	76.28	-4.4016	0.00038186	0.042939	0.0909716	0.871681	0.248924	9.84882	26.7568	3.09052	PNX80132.1	putative calcium-binding protein CML20-like, partial [Trifolium pratense]
MS.gene031067	27142.4	2298.2	3.5619	0.00038193	0.042939	684.248	299.625	1462.67	158.556	211.596	136.239	RHN50078.1	hypothetical protein MtrunA17_Chr6g0453531 [Medicago truncatula]
MS.gene046841	2.32	53.57	-4.6511	0.00038068	0.042939	0.110252	0	0.10056	3.14981	1.82621	6.28877	RHN45867.1	putative protein kinase RLK-Pelle-DLSV family [Medicago truncatula]
MS.gene55327	3.24	79.32	-4.4732	0.00038213	0.042939	0.500344	0.213078	0	1.75546	9.33299	14.8294	XP_003613965.2	uncharacterized protein LOC11417380 [Medicago truncatula]|AFK47872.1 unknown [Medicago truncatula]
MS.gene003005	1.5	71.58	-5.9711	0.00038959	0.043032	0	0	0.129235	5.18427	0.190294	14.0247	XP_013462884.1	uncharacterized protein LOC25486219 [Medicago truncatula]|KEH36919.1 core-2/I-branching enzyme [Medicago truncatula]|RHN72561.1 putative glycosyl transferase, family 14 [Medicago truncatula]
MS.gene01419	1533.46	94.86	4.0153	0.00038817	0.043032	203.934	22.7932	145.702	22.9743	23.1006	2.18724	XP_003593563.1	stress-related protein [Medicago truncatula]|AES63814.1 rubber elongation factor protein [Medicago truncatula]|AFK48980.1 unknown [Medicago truncatula]|RHN71922.1 putative rubber elongation factor [Medicago truncatula]
MS.gene24044	0	22.93	-6.5885	0.00038712	0.043032	0	0	0	0.487498	0.770364	2.07105	XP_013468354.1	uncharacterized protein LOC25484135 isoform X2 [Medicago truncatula]|KEH42391.1 SANTA (SANT associated) protein [Medicago truncatula]|RHN79920.1 putative transcription regulator Others family [Medicago truncatula]
MS.gene065017	5.6	85.65	-3.9451	0.00038912	0.043032	0.0823188	0.709894	0.112624	3.40391	5.97004	11.0827	XP_013470334.1	monooxygenase 2 isoform X2 [Medicago truncatula]|KEH44372.1 FAD-dependent urate hydroxylase-like protein [Medicago truncatula]|RHN82559.1 putative FAD-binding domain, FAD/NAD(P)-binding domain-containing protein [Medicago truncatula]
MS.gene070068	2.67	79.01	-4.7829	0.00038716	0.043032	0.134264	0.257301	0	1.71603	0.856522	12.9658	ABN08641.1	Fumarate lyase; Adenylosuccinate lyase [Medicago truncatula]|RHN47937.1 putative adenylosuccinate lyase [Medicago truncatula]
MS.gene053554	123.4	7.93	3.952	0.00038703	0.043032	3.98372	0.486263	3.54096	0.267075	0.443014	0.446971	XP_003608439.2	ABC transporter G family member 11 [Medicago truncatula]|AES90636.2 white-brown-complex ABC transporter family protein [Medicago truncatula]|RHN62697.1 putative xenobiotic-transporting ATPase [Medicago truncatula]
MS.gene49510	15.81	176.52	-3.4468	0.00038873	0.043032	0.448236	0.652834	0.0490601	8.03395	5.4661	4.17351	KEH20271.1	receptor-like kinase [Medicago truncatula]|RHN41737.1 putative protein kinase RLK-Pelle-LRR-VIII-1 family [Medicago truncatula]
MS.gene009084	1795.15	127.58	3.8144	0.0003889	0.043032	33.396	8.22159	71.9309	8.72768	3.80355	7.51492	XP_013445998.1	probable nucleoredoxin 1 [Medicago truncatula]|KEH20025.1 protein disulfide isomerase (PDI)-like protein [Medicago truncatula]|RHN41408.1 putative protein-disulfide reductase [Medicago truncatula]
MS.gene074284	0	23.03	-6.5904	0.00038548	0.043032	0	0	0	5.64435	1.64618	2.40976	GAU21551.1	hypothetical protein TSUD_35140 [Trifolium subterraneum]
MS.gene57517	69.69	3.27	4.3946	0.00038733	0.043032	14.9553	4.5519	2.0461	0	0.708897	0.996213	XP_013444917.1	uncharacterized protein LOC25502309 [Medicago truncatula]|KEH18942.1 BON1-associated-like protein [Medicago truncatula]|RHN40024.1 putative C2 domain-containing protein [Medicago truncatula]
MS.gene042549	51.69	1.83	4.8561	0.00038592	0.043032	3.65002	0.41146	0.923214	0.184482	0.123582	0	XP_003624793.1	cytochrome P450 703A2 [Medicago truncatula]|AES81011.1 cytochrome P450 family protein [Medicago truncatula]|RHN47591.1 putative cytochrome P450 [Medicago truncatula]
MS.gene061465	2.91	94.52	-4.9494	0.00038668	0.043032	0.0753459	0.433174	0	6.85426	0.303575	13.0828	XP_024641824.1	casein kinase 1-like protein 3 [Medicago truncatula]|AES76788.1 casein kinase I-like protein [Medicago truncatula]|RHN52994.1 putative protein kinase CK1-CK1 family [Medicago truncatula]
MS.gene012312	0	24.55	-6.6872	0.00038608	0.043032	0	0	0	0.557289	4.28073	5.87581	RZB94155.1	Alpha-galactosidase 1 isoform B [Glycine soja]
MS.gene02402	156.45	5.49	4.8269	0.00039207	0.043249	0.0790667	2.19707	10.3848	0.416109	0.318566	0.497423	RZB78789.1	UPF0183 protein isoform A [Glycine soja]
MS.gene008604	0.75	40.48	-6.4169	0.00039275	0.043263	0	0	0.337005	10.3707	1.65409	45.8701	MS.gene008604	-
MS.gene40730	8.26	104.59	-3.5991	0.00039373	0.043263	1.2682	1.21518	0.108442	12.5142	13.6258	21.3424	KEH36071.1	peptidyl-tRNA hydrolase II (PTH2) family protein [Medicago truncatula]|RHN70877.1 putative aminoacyl-tRNA hydrolase [Medicago truncatula]
MS.gene064110	16.26	194.7	-3.5593	0.00039357	0.043263	0.253759	0.4863	0.049597	1.50809	3.81378	8.43836	KEH29087.1	disease resistance protein (TIR-NBS-LRR class) [Medicago truncatula]
MS.gene79257	1.48	45.3	-4.7145	0.00039846	0.043669	0.485182	0.232448	0	9.66644	6.67903	14.9566	RHN51852.1	putative transcription factor B3-Domain family [Medicago truncatula]
MS.gene69078	50.91	1.94	4.7077	0.00039846	0.043669	0.312972	0.26832	0.507068	0.0247684	0.0663679	0	KEH36102.1	TPR repeat protein [Medicago truncatula]
MS.gene84144	5.41	102.51	-4.1269	0.00040174	0.043794	0.689081	0.155358	0	6.15586	6.69594	10.9653	XP_024633365.1	mitochondrial carrier protein MTM1 isoform X2 [Medicago truncatula]
MS.gene033228	1597.52	120.7	3.7256	0.00040145	0.043794	74.1515	31.1974	211.466	15.6016	26.6688	19.5829	XP_003608942.1	protein NUCLEAR FUSION DEFECTIVE 2 [Medicago truncatula]|AES91139.1 ribonuclease III [Medicago truncatula]|AFK33690.1 unknown [Medicago truncatula]|RHN63529.1 putative ribonuclease III [Medicago truncatula]
MS.gene071035	0.79	40.68	-5.5812	0.00040155	0.043794	0	0.328162	0	4.37725	12.189	3.44738	XP_003623366.1	abscisic acid receptor PYL4 [Medicago truncatula]|AES79584.1 abscisic acid receptor [Medicago truncatula]|RHN46536.1 putative polyketide cyclase/dehydrase, START-like domain-containing protein [Medicago truncatula]
MS.gene25099	168.4	6.29	4.7342	0.00040115	0.043794	0.0693117	1.16224	4.83625	0.10422	0.395622	0.130816	KEH18486.1	inter-alpha-trypsin inhibitor heavy chain-like protein [Medicago truncatula]
MS.gene54413	55.88	0.86	5.9766	0.0004022	0.043794	27.1177	3.3171	0	0	0.193723	0.544477	XP_003621056.2	protein FLOWERING LOCUS T [Medicago truncatula]|AEI99553.1 FTb1 [Medicago truncatula]|RHN44017.1 putative phosphatidylethanolamine-binding protein [Medicago truncatula]
MS.gene048608	139.59	12.72	3.4455	0.00040344	0.043872	4.20908	6.87999	5.81508	0.372292	1.44094	1.24612	XP_013460267.1	omega-3 fatty acid desaturase, endoplasmic reticulum [Medicago truncatula]|KEH34298.1 microsomal omega-3 fatty acid desaturase [Medicago truncatula]|RHN67670.1 putative fatty acid desaturase domain-containing protein [Medicago truncatula]
MS.gene067451	109.13	3.07	5.1281	0.00040763	0.043944	0.039436	9.74909	4.15446	0	0.370745	0.347338	AAZ32898.1	3-isopropylmalate dehydrogenase, partial [Medicago sativa]
MS.gene038204	0	22.81	-6.5815	0.00040723	0.043944	0	0	0	1.67187	4.47984	8.67381	XP_003608705.2	protein transport protein SEC16B homolog [Medicago truncatula]|AES90902.2 RGPR-like protein [Medicago truncatula]|RHN63234.1 putative COPII coat assembly protein, Sec16 [Medicago truncatula]
MS.gene038051	0.27	36.14	-6.3061	0.00040648	0.043944	0.0397295	0	0	0.298696	2.18767	5.9987	KRH19632.1	hypothetical protein GLYMA_13G127400 [Glycine max]
MS.gene72908	14.52	143	-3.2764	0.00040463	0.043944	0.857037	1.04517	0.213191	13.004	7.69093	10.5875	XP_003612708.1	UV-B-induced protein At3g17800, chloroplastic [Medicago truncatula]|AES95666.1 plant/F3C3-6 protein [Medicago truncatula]|RHN54742.1 hypothetical protein MtrunA17_Chr5g0410131 [Medicago truncatula]
MS.gene40219	3.16	84.93	-4.6996	0.0004059	0.043944	0	0.18882	0	2.16674	1.40598	2.33999	XP_013462080.1	uncharacterized protein LOC25490161 isoform X1 [Medicago truncatula]|KEH36115.1 symplekin tight junction protein carboxy-terminal protein [Medicago truncatula]|RHN70945.1 putative symplekin [Medicago truncatula]
MS.gene072699	21562	1496.64	3.8487	0.00040749	0.043944	2122.33	281.902	3748.89	442.376	239.559	368.759	XP_003625969.1	calvin cycle protein CP12-2, chloroplastic [Medicago truncatula]|AES82187.1 calvin cycle protein CP12-1 [Medicago truncatula]|RHN49017.1 hypothetical protein MtrunA17_Chr7g0269961 [Medicago truncatula]
MS.gene49811	250.86	20.27	3.6271	0.00040774	0.043944	4.07591	7.17009	4.8329	0.534299	1.74047	0.157799	XP_013451552.1	5-methyltetrahydropteroyltriglutamate--homocysteine methyltransferase 1 [Medicago truncatula]|KEH25580.1 cobalamin-independent methionine synthase [Medicago truncatula]|RHN50771.1 putative 5-methyltetrahydropteroyltriglutamate--homocysteine S-methyltransferase [Medicago truncatula]
MS.gene35970	448.57	34.33	3.705	0.00040847	0.043967	7.2939	8.26741	29.5722	2.74186	2.03086	3.91721	XP_003628372.1	26S proteasome non-ATPase regulatory subunit 10 [Medicago truncatula]|AET02848.1 ankyrin repeat RF-like protein, putative [Medicago truncatula]|RHN41054.1 putative ankyrin repeat-containing domain-containing protein [Medicago truncatula]
MS.gene053924	423.76	37.88	3.4808	0.00041146	0.044119	45.2756	18.5804	39.1862	2.40749	11.9462	5.26025	GAU48475.1	hypothetical protein TSUD_405680 [Trifolium subterraneum]
MS.gene008496	96.51	4.34	4.447	0.00041142	0.044119	0.253599	0.472857	0.90022	0	0.064436	0.112112	RHN67849.1	putative P-loop containing nucleoside triphosphate hydrolase, leucine-rich repeat domain, L [Medicago truncatula]
MS.gene050322	248.86	14.99	4.057	0.00041125	0.044119	13.4196	37.5115	0.253241	1.46119	1.05652	1.39738	XP_003625815.1	protein CIA1 [Medicago truncatula]|AES82033.1 cytosolic iron-sulfur protein assembly protein, putative [Medicago truncatula]|RHN48671.1 putative transcription factor WD40-like family [Medicago truncatula]
MS.gene062756	295.21	24.84	3.5665	0.00041623	0.044308	1.94475	1.48228	4.41433	0.348912	0.756842	0.472706	XP_003589252.1	putative disease resistance protein At5g47280 [Medicago truncatula]|AES59503.1 disease resistance protein (CC-NBS-LRR class) family protein [Medicago truncatula]|RHN77363.1 putative powdery mildew resistance protein, RPW8 [Medicago truncatula]
MS.gene21350	0	25.84	-6.761	0.00041377	0.044308	0	0	0	1.11776	0.53758	6.97902	RHN81220.1	putative glutathione transferase [Medicago truncatula]
MS.gene20846	54.8	1.79	4.8999	0.00041952	0.044308	0.167217	1.52214	1.42985	0	0.168432	0.0525996	XP_003591420.1	probable beta-D-xylosidase 2 [Medicago truncatula]|AES61671.1 alpha-L-arabinofuranosidase/beta-D-xylosidase [Medicago truncatula]|RHN81049.1 putative xylan 1,4-beta-xylosidase [Medicago truncatula]
MS.gene061617	329.2	2467.15	-2.9043	0.00041543	0.044308	16.5062	12.0202	3.80144	119.382	104.154	162.93	XP_003612461.2	probable carotenoid cleavage dioxygenase 4, chloroplastic [Medicago truncatula]|AES95419.2 carotenoid cleavage dioxygenase 4a-6 [Medicago truncatula]|RHN54529.1 putative oxidoreductase [Medicago truncatula]
MS.gene073661	2.84	65.4	-4.6182	0.00041613	0.044308	0.0360608	0.0691063	0.0493364	0.813341	0.484307	5.60357	XP_003615335.1	E3 ubiquitin-protein ligase UPL1 [Medicago truncatula]|AES98293.1 E3 ubiquitin-protein ligase UPL1-like protein [Medicago truncatula]|RHN56285.1 putative aminoacyltransferase, E1 ubiquitin-activating enzyme [Medicago truncatula]
MS.gene20138	770.62	61.05	3.6588	0.00041939	0.044308	40.2341	10.2937	48.6157	9.86294	4.43937	3.05434	AFK41280.1	unknown [Medicago truncatula]
MS.gene048752	3900.56	253.46	3.9435	0.00041781	0.044308	167.593	16.4487	301.18	14.8917	33.6219	32.1222	RYR65383.1	hypothetical protein Ahy_A03g011316 isoform B [Arachis hypogaea]
MS.gene053518	96.26	3.2	4.9094	0.00041795	0.044308	1.09568	0.6096	5.41589	0.212582	0.427216	0	PNY04134.1	protein DJ-1 C-like [Trifolium pratense]
MS.gene61494	0.27	36.82	-6.333	0.00041694	0.044308	0.0821077	0	0	1.85192	1.10273	14.7735	RHN63924.1	putative transmembrane protein [Medicago truncatula]
MS.gene48295	445.91	45.17	3.3041	0.00041758	0.044308	43.9423	10.1996	10.1102	3.24085	5.3758	2.71191	XP_003608891.1	BTB/POZ and TAZ domain-containing protein 1 [Medicago truncatula]|AES91088.1 BTB/POZ and TAZ domain protein [Medicago truncatula]|RHN63419.1 putative chromatin remodeling &amp; transcription regulator BTB-POZ family [Medicago truncatula]
MS.gene20068	17.06	0	7.0189	0.00041852	0.044308	1.30406	3.74862	0.198238	0	0	0	NP_001241195.1	uncharacterized protein LOC100787375 [Glycine max]|XP_028225848.1 cytokinin riboside 5&apos;-monophosphate phosphoribohydrolase LOG3-like [Glycine soja]|ACU18655.1 unknown [Glycine max]|KRH67693.1 hypothetical protein GLYMA_03G181300 [Glycine max]|RZC21282.1 Cytokinin riboside 5&apos;-monophosphate phosphoribohydrolase LOG3 [Glycine soja]
MS.gene23825	663.6	69.04	3.2629	0.0004143	0.044308	58.9173	27.0556	55.8964	5.92978	11.7579	13.7943	XP_003629097.1	RING-H2 finger protein ATL8 [Medicago truncatula]|AET03573.1 anaphase-promoting complex subunit 11 RING-H2 finger protein [Medicago truncatula]|RHN41824.1 putative transcription factor C2H2 family [Medicago truncatula]
MS.gene39280	0.39	32.33	-6.0925	0.00042046	0.044326	0	0.137593	0	7.98898	2.79638	1.89712	KHN21585.1	NADH dehydrogenase [ubiquinone] iron-sulfur protein 8, mitochondrial [Glycine soja]
MS.gene47896	44.43	0.23	7.4153	0.00042074	0.044326	0	0.145074	3.00357	0	0.050835	0	XP_024629128.1	putative transferase At1g60990, chloroplastic isoform X2 [Medicago truncatula]
MS.gene20369	0	21.55	-6.4981	0.00042172	0.044374	0	0	0	0.724057	1.6572	1.36324	XP_003611203.1	probable aminotransferase ACS10 [Medicago truncatula]|AES94161.1 1-aminocyclopropane-1-carboxylate synthase [Medicago truncatula]|RHN53677.1 putative 1-aminocyclopropane-1-carboxylate synthase [Medicago truncatula]
MS.gene008800	152.72	14.95	3.3505	0.00042231	0.044381	23.3494	12.529	20.8101	3.81186	4.30064	3.18972	XP_013446213.1	non-specific lipid-transfer protein 4 [Medicago truncatula]|KEH20240.1 Lipid transfer protein [Medicago truncatula]|RHN41702.1 putative bifunctional inhibitor/plant lipid transfer protein/seed storage helical [Medicago truncatula]
MS.gene018676	0	22.88	-6.5818	0.00042359	0.04446	0	0	0	2.30198	0.514021	1.20392	XP_013449920.1	glutathione gamma-glutamylcysteinyltransferase 1 [Medicago truncatula]|KEH23948.1 phytochelatin synthase [Medicago truncatula]|RHN48230.1 Glutathione gamma-glutamylcysteinyltransferase 1 [Medicago truncatula]
MS.gene55463	24.95	243.22	-3.2995	0.00042431	0.04448	1.09373	0.349334	0.706624	12.243	14.7299	15.1761	GAU38240.1	hypothetical protein TSUD_145940 [Trifolium subterraneum]
MS.gene46067	24.97	0	7.5721	0.00042754	0.044763	11.9734	1.06724	0	0	0	0	XP_003623161.2	uncharacterized protein LOC11416539 [Medicago truncatula]|AFK45984.1 unknown [Medicago truncatula]|AES79379.2 Lipid transfer protein [Medicago truncatula]|RHN46272.1 putative bifunctional inhibitor/plant lipid transfer protein/seed storage helical [Medicago truncatula]
MS.gene002501	19.85	218.48	-3.4361	0.00042917	0.044822	0.188154	0.549447	0.0245163	3.40848	3.15268	4.58829	KEH36565.1	homeobox domain protein [Medicago truncatula]
MS.gene63619	141.2	5.46	4.7006	0.00042901	0.044822	0.611886	63.5161	2.09287	1.22675	1.64356	0.256632	XP_013459315.1	albumin-1 [Medicago truncatula]|AFK48385.1 unknown [Medicago truncatula]|KEH33346.1 leginsulin related MtN11/16/17 family [Medicago truncatula]|RHN66407.1 putative albumin I [Medicago truncatula]
MS.gene004147	0.54	50.05	-6.1075	0.00043283	0.045093	0.0851649	0	0	0.256116	10.6372	1.66094	XP_003606503.1	arogenate dehydratase/prephenate dehydratase 2, chloroplastic [Medicago truncatula]|AES88700.1 arogenate/prephenate dehydratase [Medicago truncatula]|RHN60831.1 putative hydro-lyase [Medicago truncatula]
MS.gene82603	112.94	6.02	4.2196	0.00043247	0.045093	5.55484	3.93604	5.36457	0.140378	1.44191	0.0587336	RHN67027.1	putative meiosis arrest female protein [Medicago truncatula]
MS.gene062535	1.06	42.68	-5.1992	0.00043361	0.045118	0.117728	0.451223	0	9.91319	15.8112	2.66633	XP_013445813.1	uncharacterized protein LOC25502799 [Medicago truncatula]|KEH19839.1 hypothetical protein MTR_8g469260 [Medicago truncatula]|RHN41121.1 hypothetical protein MtrunA17_Chr8g0362671 [Medicago truncatula]
MS.gene60747	33.17	0.79	5.4671	0.00043589	0.045299	3.13259	21.3448	0.952406	0.523367	0	0.218974	MS.gene60747	-
MS.gene94986	330.32	15.67	4.392	0.00043802	0.045465	1.51168	0.571229	11.8266	0.352159	0.428921	1.15194	XP_013467168.1	uncharacterized protein LOC25483068 [Medicago truncatula]|KEH41204.1 ABC1/COQ8 Serine/Threonine kinase [Medicago truncatula]|RHN78751.1 putative cadmium-transporting ATPase [Medicago truncatula]
MS.gene37471	90.69	7.05	3.6673	0.00044034	0.04563	5.87746	8.35049	10.6754	0.609491	1.63316	1.91256	XP_024635917.1	uncharacterized protein LOC25489979 [Medicago truncatula]|KEH35833.1 hypothetical protein MTR_3g103290 [Medicago truncatula]|RHN70387.1 hypothetical protein MtrunA17_Chr3g0134971 [Medicago truncatula]
MS.gene001814	1.97	102.61	-5.6489	0.00044069	0.04563	0	0.176746	0	0.0554721	8.91838	2.20488	RHN60249.1	putative formin, FH2 domain-containing protein [Medicago truncatula]
MS.gene040133	2.29	63.82	-4.9859	0.00044774	0.046304	0	0.06096	0.0435206	0.478309	0.747628	4.7429	XP_003631089.3	probable serine/threonine-protein kinase SIS8 isoform X1 [Medicago truncatula]|ABE80154.1 Protein kinase [Medicago truncatula]|RHN43902.1 putative protein kinase TKL-CTR1-DRK-2 family [Medicago truncatula]
MS.gene55097	2.94	71.02	-4.4815	0.00045011	0.046431	0.12933	0.198276	0	0.97233	1.77167	8.03873	XP_003595100.1	heat shock cognate 70 kDa protein [Medicago truncatula]|AES65351.1 heat shock cognate 70 kDa-like protein [Medicago truncatula]|RHN73473.1 putative Heat shock protein 70 family [Medicago truncatula]
MS.gene47816	118.7	3.76	4.9717	0.00045063	0.046431	6.09451	0.395912	7.98485	0.155322	0.971113	0	XP_003597750.1	uncharacterized protein LOC11434769 [Medicago truncatula]|AES68001.1 late embryogenesis abundant protein [Medicago truncatula]|RHN76398.1 putative Late embryogenesis abundant protein, LEA-14 [Medicago truncatula]
MS.gene40777	421.61	27.15	3.958	0.00044988	0.046431	119.254	14.2836	147.295	20.7542	16.3128	4.5154	KEH43112.1	transmembrane protein, putative [Medicago truncatula]|RHN80869.1 hypothetical protein MtrunA17_Chr1g0192891 [Medicago truncatula]
MS.gene005469	112.25	4.73	4.5602	0.00045125	0.046439	1.85871	0.187474	5.66595	0.19613	0.525537	0.164119	XP_003591315.1	uncharacterized protein LOC11426606 [Medicago truncatula]|AES61566.1 hypothetical protein MTR_1g086170 [Medicago truncatula]|RHN80976.1 hypothetical protein MtrunA17_Chr1g0194051 [Medicago truncatula]
MS.gene45467	5.68	75.83	-3.8093	0.00045253	0.046457	0.0702494	0.134625	0.0961112	1.45242	4.55223	1.67942	AES67570.2	NDX1 homeobox protein [Medicago truncatula]
MS.gene009402	3.8	78.41	-4.5534	0.00045205	0.046457	0	0.104011	0.148511	2.93795	7.54435	1.70726	KEH32837.1	E3 ubiquitin protein ligase RIN2 [Medicago truncatula]
MS.gene000926	5.43	138.5	-4.7177	0.00045505	0.046659	0.393713	0.251502	0.359104	0.296003	44.769	8.58666	XP_004506773.1	probable pyridoxal 5&apos;-phosphate synthase subunit PDX2 [Cicer arietinum]
MS.gene79775	1.18	43.53	-5.1373	0.00045577	0.046676	0	0.278095	0	3.56396	4.41758	4.01695	GAU22516.1	hypothetical protein TSUD_296350 [Trifolium subterraneum]
MS.gene52186	34.29	0.97	5.1403	0.00045805	0.046853	1.37449	0.569525	1.42309	0.0558582	0.149674	0	GAU41334.1	hypothetical protein TSUD_179470 [Trifolium subterraneum]
MS.gene56790	105.48	5.53	4.2419	0.00045889	0.046882	0.17247	4.51709	3.7361	0.17289	0.347449	0.397849	ONK72943.1	uncharacterized protein A4U43_C04F25200 [Asparagus officinalis]
MS.gene062607	0.94	47.29	-5.4426	0.00046032	0.046971	0.10929	0.104721	0	8.79186	4.84373	0.481295	KYP52606.1	CAS1 domain-containing protein 1 [Cajanus cajan]
MS.gene013126	61.52	2.33	4.7004	0.00046144	0.046994	1.4103	0.794901	8.28544	0.249481	0.445662	0.417526	XP_004501685.1	blue copper protein-like [Cicer arietinum]
MS.gene63294	11.41	164.6	-3.8784	0.00046166	0.046994	0.482052	0.263941	0.376866	3.36531	25.9426	3.72586	RHN68297.1	putative regulator of chromosome condensation 1/beta-lactamase-inhibitor protein II [Medicago truncatula]
MS.gene017060	39.8	495.67	-3.6333	0.00046249	0.047022	4.50079	4.8075	1.3123	30.8425	13.3776	169.056	KEH28398.1	glutathione S-transferase [Medicago truncatula]
MS.gene001957	134.62	12.64	3.4119	0.00046341	0.047059	14.1636	8.26086	11.4341	2.11647	3.07189	1.1069	XP_013446275.1	UDP-glycosyltransferase 89A2 [Medicago truncatula]|KEH20302.1 UDP-glucosyltransferase family protein [Medicago truncatula]|RHN41747.1 putative hexosyltransferase [Medicago truncatula]
MS.gene89487	176	3.65	5.5787	0.00046865	0.047534	0	5.01552	47.3914	0.231489	2.48114	0.581124	KCW52694.1	hypothetical protein EUGRSUZ_J02062, partial [Eucalyptus grandis]
MS.gene033382	1.75	71.82	-5.1777	0.00047433	0.048052	0.239686	0.0918658	0	9.08215	0.193143	9.95218	KRH57245.1	hypothetical protein GLYMA_05G048900 [Glycine max]|RZC11016.1 Replication factor C subunit 2 isoform B [Glycine soja]
MS.gene29174	547.86	45.53	3.5874	0.00048026	0.048494	108.182	21.9758	46.0308	2.76536	19.3238	6.66984	XP_003613127.2	60S ribosomal protein L27a-3 [Medicago truncatula]|AFK46276.1 unknown [Medicago truncatula]|AES96085.2 60S ribosomal protein L27a-3 [Medicago truncatula]|RHN54978.1 putative ribosomal protein L15 [Medicago truncatula]
MS.gene85506	0.39	33.35	-6.1388	0.00048042	0.048494	0	0.0301111	0	0.992292	0.168818	1.81884	XP_024635372.1	putative disease resistance protein At3g14460 [Medicago truncatula]|KEH33301.1 LRR and NB-ARC domain disease resistance protein [Medicago truncatula]
MS.gene023045	841.74	62.42	3.752	0.00048027	0.048494	40.992	15.5264	121.535	9.28189	15.415	9.70874	XP_003622809.1	uncharacterized protein At5g48480 [Medicago truncatula]|AES79027.1 3-demethylubiquinone-9 3-methyltransferase domain protein [Medicago truncatula]|AFK38979.1 unknown [Medicago truncatula]|RHN45723.1 putative glyoxalase/Bleomycin resistance protein/Dihydroxybiphenyl dioxygenase [Medicago truncatula]
MS.gene036384	20.06	0	7.2172	0.00048296	0.048634	0.0287795	0.0551525	0.314996	0	0	0	XP_024632788.1	uncharacterized protein LOC112419383 [Medicago truncatula]
MS.gene94905	1615.31	152.07	3.4085	0.00048241	0.048634	36.0181	16.2924	54.8551	6.77485	11.562	4.89299	XP_013444624.1	phosphatidylinositol 4-kinase gamma 4 [Medicago truncatula]|KEH18649.1 phosphatidylinositol 3- and 4-kinase family protein [Medicago truncatula]|RHN39719.1 putative 1-phosphatidylinositol 4-kinase [Medicago truncatula]
MS.gene06108	0.75	36.71	-6.2732	0.00048589	0.048871	0	0	0.104311	10.5471	0.614378	4.02913	XP_027352214.1	mediator of RNA polymerase II transcription subunit 27 isoform X1 [Abrus precatorius]|XP_027352215.1 mediator of RNA polymerase II transcription subunit 27 isoform X1 [Abrus precatorius]|XP_027352216.1 mediator of RNA polymerase II transcription subunit 27 isoform X1 [Abrus precatorius]
MS.gene52172	0	21.34	-6.4813	0.00048705	0.048929	0	0	0	1.63074	1.11157	0.646384	XP_003623840.1	protein CELLULOSE SYNTHASE INTERACTIVE 1 [Medicago truncatula]|XP_024627291.1 protein CELLULOSE SYNTHASE INTERACTIVE 1 [Medicago truncatula]|XP_024627292.1 protein CELLULOSE SYNTHASE INTERACTIVE 1 [Medicago truncatula]|ABN08829.1 Armadillo [Medicago truncatula]|AES80058.1 armadillo/beta-catenin-like repeat protein [Medicago truncatula]|RHN46859.1 hypothetical protein MtrunA17_Chr7g0246731 [Medica…
MS.gene39746	0	21.6	-6.4988	0.00048777	0.048944	0	0	0	1.12446	0.360533	0.820301	RHN45867.1	putative protein kinase RLK-Pelle-DLSV family [Medicago truncatula]
MS.gene059122	0	22.09	-6.5349	0.00048928	0.048979	0	0	0	0.997923	5.23653	4.4884	XP_003588561.1	protein ANTI-SILENCING 1 [Medicago truncatula]|AES58812.1 bromo-adjacent-like (BAH) domain protein [Medicago truncatula]|AFK35089.1 unknown [Medicago truncatula]|RHN76757.1 putative BAH domain-containing protein [Medicago truncatula]
MS.gene34964	119.92	2.4	5.6405	0.00048908	0.048979	0	5.28695	8.76214	0.148153	0.52931	0	RHN42334.1	putative Acid phosphatase [Medicago truncatula]
MS.gene018397	601.14	70.67	3.0894	0.00049142	0.049135	40.2974	35.0501	32.4888	12.353	6.12077	4.97982	XP_013458554.1	tetraspanin-8 [Medicago truncatula]|KEH32585.1 tetraspanin family protein [Medicago truncatula]|RHN64821.1 putative tetraspanin/Peripherin [Medicago truncatula]
MS.gene59420	0.27	36.17	-6.3035	0.0004956	0.049202	0.0229384	0	0	2.89727	1.50954	0.115448	XP_003612088.2	uncharacterized protein LOC11412168 [Medicago truncatula]|AES95046.2 FG-GAP repeat protein [Medicago truncatula]|RHN54263.1 hypothetical protein MtrunA17_Chr5g0404791 [Medicago truncatula]
MS.gene35820	47.87	1.7	4.8357	0.00049481	0.049202	2.48334	0.219166	0.111762	0.0491324	0.0877682	0.0205568	XP_003596988.1	aconitate hydratase, cytoplasmic [Medicago truncatula]|AES67239.1 cytoplasmic-like aconitate hydratase [Medicago truncatula]|RHN75565.1 putative aconitate hydratase [Medicago truncatula]
MS.gene25007	0.54	38.29	-5.7098	0.00049604	0.049202	0.0687168	0	0	0.516629	3.32239	3.89079	XP_013444515.1	NAC domain-containing protein 69 isoform X1 [Medicago truncatula]|KEH18540.1 NAC transcription factor-like protein [Medicago truncatula]|RHN39611.1 putative transcription factor NAM family [Medicago truncatula]
MS.gene29067	220.76	7.79	4.8209	0.00049617	0.049202	1.80406	0.144053	14.1408	0.565138	0.151431	0.945804	XP_013460986.1	E3 ubiquitin-protein ligase RGLG2 [Medicago truncatula]|XP_024635862.1 E3 ubiquitin-protein ligase RGLG2 [Medicago truncatula]|XP_024635864.1 E3 ubiquitin-protein ligase RGLG2 [Medicago truncatula]|KEH35020.1 E3 ubiquitin-protein ligase RGLG2-like protein [Medicago truncatula]|RHN68695.1 putative transcription factor C2H2 family [Medicago truncatula]
MS.gene058839	2.84	47.11	-4.1592	0.00049456	0.049202	0.0516484	0.098978	0.0706624	1.47556	2.77461	2.7619	AET04286.2	hypothetical protein MTR_8g086980 [Medicago truncatula]
MS.gene019951	1.5	52.68	-5.5798	0.00049302	0.049202	0	0	0.0760602	5.76794	1.15729	0.979301	XP_013451626.1	MLO-like protein 6 [Medicago truncatula]|ADV40949.1 MLO1 [Medicago truncatula]|KEH25654.1 seven transmembrane MLO family protein [Medicago truncatula]|RHN50855.1 hypothetical protein MtrunA17_Chr6g0462051 [Medicago truncatula]
MS.gene81076	25.71	0	7.612	0.00049575	0.049202	11.4918	0	0.353312	0	0	0	MS.gene81076	-
MS.gene71601	50.44	0.91	5.752	0.00050036	0.049558	0.579584	0.833028	6.04627	0	0.389198	0	XP_013469968.1	uncharacterized protein LOC25485320 isoform X1 [Medicago truncatula]|XP_024626673.1 uncharacterized protein LOC25485320 isoform X1 [Medicago truncatula]|KEH44006.1 ribosomal RNA small subunit methyltransferase E [Medicago truncatula]|RHN82171.1 putative 16S rRNA (uracil(1498)-N(3))-methyltransferase [Medicago truncatula]
MS.gene01593	39.7	505.3	-3.6593	0.00050517	0.049976	0.758181	1.53843	0.122035	17.9276	2.01655	22.2593	RHN72119.1	putative protein kinase RLK-Pelle-LRR-XII-1 family [Medicago truncatula]
